# Supplementary material for: Systemic immune dysregulation in hypertensive disorders of pregnancy persists years after delivery
Source: Front Immunol. 2026 Feb 5;17:1716809. doi: 10.3389/fimmu.2026.1716809 (PMC12916653; doi:10.3389/fimmu.2026.1716809)
Supplement: Supplementary file 3 [file DataSheet3.xlsx]

## Sheet: MWU results
	pval-AP	pval-PP	pval-ML	pval-AP-corr	pval-PP-corr	pval-ML-corr
Granulocytes_VDAC1_Unstim	0.00144664	0.106058	0.54481	0.150667	0.651828	0.956722
Granulocytes_VDAC1_LPS	0.750584	0.855773	0.475551	0.920274	0.995222	0.944415
Granulocytes_VDAC1_IL246	0.871166	0.771947	0.0920339	0.964002	0.969803	0.874351
Granulocytes_VDAC1_IL18	0.463531	0.126576	0.270813	0.786674	0.674902	0.937432
Granulocytes_GLUT1_Unstim	0.296288	0.273317	0.292237	0.71844	0.797386	0.937432
Granulocytes_GLUT1_LPS	0.192263	0.817407	0.966523	0.636328	0.982953	1
Granulocytes_GLUT1_IL246	0.721248	0.878964	0.610313	0.912914	0.999901	0.96132
Granulocytes_GLUT1_IL18	0.0787456	0.719893	0.687901	0.471398	0.959419	0.973637
Granulocytes_CPT1a_Unstim	0.12739	0.917836	0.222046	0.548353	1	0.922461
Granulocytes_CPT1a_LPS	0.205875	0.406432	0.272556	0.644389	0.85872	0.937432
Granulocytes_CPT1a_IL246	0.963781	0.592341	0.756734	0.998413	0.913313	0.992609
Granulocytes_CPT1a_IL18	0.455656	0.164469	0.234389	0.779345	0.709353	0.930338
Granulocytes_pCREB_Unstim	0.205875	0.192993	0.00249635	0.644389	0.735388	0.874351
Granulocytes_pCREB_LPS	0.0832624	0.000283165	0.00018752	0.472611	0.069518	0.205428
Granulocytes_pCREB_IL246	0.250877	0.749496	0.833788	0.680287	0.964834	1
Granulocytes_pCREB_IL18	0.984473	0.277642	0.330411	1	0.802525	0.937432
Granulocytes_pSTAT5_Unstim	0.216882	0.385298	0.72054	0.654545	0.850997	0.983615
Granulocytes_pSTAT5_IL246	0.922483	0.640733	0.126294	0.981622	0.93155	0.874351
Granulocytes_pP38_Unstim	0.428525	0.544322	0.033164	0.767271	0.904316	0.874351
Granulocytes_pP38_LPS	0.00538625	0.000368798	0.129295	0.236189	0.069901	0.874351
Granulocytes_pP38_IL18	0.00860688	0.141888	0.0537813	0.251436	0.680257	0.874351
Granulocytes_pSTAT1_Unstim	0.193342	0.23059	0.160133	0.636682	0.769809	0.874351
Granulocytes_pSTAT3_Unstim	0.440133	0.886718	0.229705	0.769619	1	0.930338
Granulocytes_pSTAT3_IL246	0.84062	0.705244	0.988838	0.953048	0.952057	1
Granulocytes_prpS6_Unstim	0.711557	0.756957	0.947416	0.905355	0.965363	1
Granulocytes_prpS6_LPS	0.225094	0.863491	0.223563	0.658454	0.997316	0.922461
Granulocytes_prpS6_IL246	0.0644822	0.0560164	0.146242	0.44709	0.607584	0.874351
Granulocytes_prpS6_IL18	0.0744302	0.264805	0.687901	0.464605	0.794778	0.973637
Granulocytes_PD-L1_Unstim	0.922483	0.282014	0.393452	0.981622	0.803501	0.939546
Granulocytes_PD-L1_LPS	0.590279	0.333177	0.796553	0.852539	0.828593	0.999435
Granulocytes_PD-L1_IL246	0.395429	0.964736	0.775039	0.76152	1	0.992907
Granulocytes_PD-L1_IL18	0.124183	0.0901202	0.121414	0.546357	0.651828	0.874351
Granulocytes_CD44_Unstim	0.187877	0.925638	0.451181	0.633289	1	0.94277
Granulocytes_CD44_LPS	0.417428	0.69796	0.768922	0.76152	0.949242	0.992609
Granulocytes_CD44_IL246	0.850777	0.299965	0.921989	0.955435	0.814404	1
Granulocytes_CD44_IL18	0.163097	0.264805	0.582596	0.594583	0.794778	0.956722
Granulocytes_pNFkB_Unstim	0.144399	0.742059	0.194614	0.565972	0.961473	0.895798
Granulocytes_pNFkB_LPS	0.124183	0.0359425	0.714565	0.546357	0.568047	0.97912
Granulocytes_pNFkB_IL246	0.447856	0.572127	0.995216	0.773859	0.906385	1
Granulocytes_pNFkB_IL18	0.0524221	0.313919	0.31285	0.428832	0.81589	0.937432
Granulocytes_pERK1-2_Unstim	0.599262	0.318651	0.0532876	0.859287	0.821401	0.874351
Granulocytes_pERK1-2_LPS	0.103468	0.277642	0.121414	0.515223	0.802525	0.874351
Granulocytes_pERK1-2_IL246	0.487605	0.13153	0.632899	0.800257	0.674902	0.961638
Granulocytes_pERK1-2_IL18	0.30845	0.00621562	0.115754	0.722648	0.324248	0.874351
Granulocytes_pSTAT6_Unstim	0.360166	0.137151	0.310449	0.752662	0.678323	0.937432
Granulocytes_pSTAT6_IL246	0.692315	0.470223	0.465717	0.898616	0.889656	0.943928
Granulocytes_pPLCg1_Unstim	0.320939	0.661966	0.211634	0.724925	0.933765	0.918199
Granulocytes_pPLCg1_LPS	0.290328	0.147297	0.714565	0.716339	0.695533	0.97912
Granulocytes_pPLCg1_IL246	0.984473	0.878964	0.988838	1	0.999901	1
Granulocytes_pPLCg1_IL18	0.0243834	0.256478	0.912473	0.356458	0.790356	1
Granulocytes_CXCR4_Unstim	0.608313	0.299965	0.723533	0.860435	0.814404	0.985859
Granulocytes_CXCR4_LPS	0.314654	0.434764	0.500625	0.722648	0.869132	0.948432
Granulocytes_CXCR4_IL246	0.148001	0.719893	0.193243	0.567898	0.959419	0.895798
Granulocytes_CXCR4_IL18	0.994824	0.412009	0.998405	1	0.86242	1
Granulocytes_CD62L_Unstim	0.0125057	0.38458	0.21754	0.268627	0.850268	0.922461
Granulocytes_CD62L_LPS	0.381159	0.406432	0.167283	0.76152	0.85872	0.874741
Granulocytes_CD62L_IL246	0.0832624	0.964736	0.508282	0.472611	1	0.948432
Granulocytes_CD62L_IL18	0.320939	0.500952	0.114831	0.724925	0.892345	0.874351
Granulocytes_HK2_Unstim	0.0556582	0.894483	0.82133	0.430908	1	1
Granulocytes_HK2_IL246	0.192263	0.429008	0.90297	0.636328	0.865522	1
Granulocytes_HK2_IL18	0.00860688	0.167472	0.373816	0.251436	0.713873	0.939546
Granulocytes_CD63_Unstim	0.479506	0.206777	0.601937	0.794103	0.742704	0.958718
Granulocytes_CD63_LPS	0.0129708	0.0698842	0.647193	0.270658	0.619904	0.965941
Granulocytes_CD63_IL246	0.447856	0.840381	0.0762783	0.773859	0.9894	0.874351
Granulocytes_CD63_IL18	0.0338974	0.894483	0.985649	0.389304	1	1
Eosinophil_VDAC1_Unstim	0.060823	0.633719	0.478027	0.444211	0.93124	0.944415
Eosinophil_VDAC1_LPS	0.111982	0.585567	0.92834	0.52992	0.912501	1
Eosinophil_VDAC1_IL246	0.504022	0.949081	0.23282	0.806657	1	0.930338
Eosinophil_VDAC1_IL18	0.314654	0.532713	0.899805	0.722648	0.904316	1
Eosinophil_GLUT1_Unstim	0.974125	0.640733	0.655833	1	0.93155	0.969589
Eosinophil_GLUT1_LPS	0.901905	0.507223	0.473082	0.976321	0.896953	0.944415
Eosinophil_GLUT1_IL246	0.721248	0.964736	0.771979	0.912914	1	0.992609
Eosinophil_GLUT1_IL18	0.103468	0.734645	0.71755	0.515223	0.961473	0.981369
Eosinophil_CPT1a_Unstim	0.830488	0.206777	0.49303	0.950183	0.742704	0.948432
Eosinophil_CPT1a_LPS	0.581356	0.412009	0.316698	0.8503	0.86242	0.937432
Eosinophil_CPT1a_IL246	0.645096	0.933446	0.868253	0.878983	1	1
Eosinophil_CPT1a_IL18	0.455656	0.513535	0.702669	0.779345	0.902289	0.97687
Eosinophil_pCREB_Unstim	0.984473	0.00068769	0.120456	1	0.0952077	0.874351
Eosinophil_pCREB_LPS	0.111982	0.0523333	0.00644959	0.52992	0.607584	0.874351
Eosinophil_pCREB_IL246	0.984473	0.248334	0.906136	1	0.785138	1
Eosinophil_pCREB_IL18	0.410016	0.0761688	0.358971	0.76152	0.626404	0.937432
Eosinophil_pSTAT5_Unstim	0.876065	0.232253	0.843159	0.968934	0.769809	1
Eosinophil_pSTAT5_IL246	0.440133	0.61979	0.326454	0.769619	0.928202	0.937432
Eosinophil_pP38_Unstim	0.663822	0.126447	0.0456599	0.890111	0.674902	0.874351
Eosinophil_pP38_LPS	0.388254	0.338108	0.081732	0.76152	0.83142	0.874351
Eosinophil_pP38_IL18	0.0155334	0.020683	0.950599	0.295945	0.492103	1
Eosinophil_pSTAT1_Unstim	1	0.948455	0.170561	1	1	0.877428
Eosinophil_pSTAT3_Unstim	0.179325	0.13153	0.309032	0.622665	0.674902	0.937432
Eosinophil_pSTAT3_IL246	0.770347	0.482388	0.588092	0.92687	0.889656	0.956722
Eosinophil_prpS6_Unstim	0.780286	0.980404	0.849418	0.930145	1	1
Eosinophil_prpS6_LPS	0.374145	0.52628	0.0975629	0.76152	0.904316	0.874351
Eosinophil_prpS6_IL246	0.0350036	0.0424782	0.242346	0.389304	0.592801	0.937432
Eosinophil_prpS6_IL18	0.267301	0.373929	0.263917	0.69473	0.842014	0.937432
Eosinophil_PD-L1_Unstim	0.290328	0.0901202	0.432205	0.716339	0.651828	0.942184
Eosinophil_PD-L1_LPS	0.953443	0.256478	0.171	0.994758	0.790356	0.877428
Eosinophil_PD-L1_IL246	0.770347	0.654857	0.352724	0.92687	0.933765	0.937432
Eosinophil_PD-L1_IL18	0.360357	0.196374	0.699706	0.752662	0.738004	0.97687
Eosinophil_CD44_Unstim	0.546307	0.917836	0.972897	0.828919	1	1
Eosinophil_CD44_LPS	0.410016	0.988242	0.874548	0.76152	1	1
Eosinophil_CD44_IL246	0.953443	0.764441	0.827554	0.994758	0.967027	1
Eosinophil_CD44_IL18	0.395429	0.13153	0.274307	0.76152	0.674902	0.937432
Eosinophil_pNFkB_Unstim	0.581356	0.941261	0.508258	0.8503	1	0.948432
Eosinophil_pNFkB_LPS	0.760446	0.79459	0.166057	0.922046	0.977511	0.874741
Eosinophil_pNFkB_IL246	0.984473	0.612876	0.630057	1	0.92226	0.961638
Eosinophil_pNFkB_IL18	0.250877	0.647779	0.0686577	0.680287	0.93374	0.874351
Eosinophil_pERK1-2_Unstim	0.710504	0.406166	0.539292	0.905355	0.85872	0.956722
Eosinophil_pERK1-2_LPS	0.730983	0.412009	0.579084	0.915714	0.86242	0.956722
Eosinophil_pERK1-2_IL246	0.8916	0.140861	0.758038	0.972415	0.680257	0.992609
Eosinophil_pERK1-2_IL18	0.0350017	0.548882	0.0276517	0.389304	0.904316	0.874351
Eosinophil_pSTAT6_Unstim	0.2763	0.386343	1	0.707449	0.852444	1
Eosinophil_pSTAT6_IL246	0.932792	0.562143	0.945821	0.987317	0.906385	1
Eosinophil_pPLCg1_Unstim	0.296283	0.13526	0.372683	0.71844	0.678323	0.939546
Eosinophil_pPLCg1_LPS	0.487605	0.277642	0.198059	0.800257	0.802525	0.899813
Eosinophil_pPLCg1_IL246	0.760446	0.464204	0.318362	0.922046	0.886723	0.937432
Eosinophil_pPLCg1_IL18	0.410016	0.552248	0.0975615	0.76152	0.904316	0.874351
Eosinophil_CXCR4_Unstim	0.0879868	0.333177	0.429865	0.485589	0.828593	0.940895
Eosinophil_CXCR4_LPS	0.240327	0.379232	0.123348	0.670772	0.846128	0.874351
Eosinophil_CXCR4_IL246	0.635814	0.626738	0.0304326	0.875042	0.928453	0.874351
Eosinophil_CXCR4_IL18	0.881393	0.683475	0.0413001	0.969444	0.938868	0.874351
Eosinophil_CD62L_Unstim	0.994824	0.996081	0.0409041	1	1	0.874351
Eosinophil_CD62L_LPS	0.537712	0.532713	0.0445873	0.825597	0.904316	0.874351
Eosinophil_CD62L_IL246	0.0626305	0.513535	0.248847	0.445531	0.902289	0.937432
Eosinophil_CD62L_IL18	0.0765631	0.494722	0.976085	0.464681	0.889717	1
Eosinophil_HK2_Unstim	0.80027	0.0978302	0.934694	0.940156	0.651828	1
Eosinophil_HK2_IL246	0.780286	0.727256	0.17478	0.930145	0.961049	0.88644
Eosinophil_HK2_IL18	0.278653	0.34811	0.0258561	0.707449	0.83826	0.874351
Eosinophil_CD63_Unstim	0.55497	0.539186	0.488001	0.836848	0.904316	0.948432
Eosinophil_CD63_LPS	0.047864	0.0535378	0.344502	0.421165	0.607584	0.937432
Eosinophil_CD63_IL246	0.21533	0.771947	0.272556	0.654545	0.969803	0.937432
Eosinophil_CD63_IL18	0.0338974	0.669106	0.455998	0.389304	0.933765	0.94277
Neutrophil_VDAC1_Unstim	0.00126368	0.103952	0.647193	0.150667	0.651828	0.965941
Neutrophil_VDAC1_LPS	0.750584	0.840381	0.503171	0.920274	0.9894	0.948432
Neutrophil_VDAC1_IL246	0.86096	0.749496	0.0838569	0.960822	0.964834	0.874351
Neutrophil_VDAC1_IL18	0.471481	0.13153	0.250491	0.789164	0.674902	0.937432
Neutrophil_GLUT1_Unstim	0.314654	0.273317	0.42521	0.722648	0.797386	0.939546
Neutrophil_GLUT1_LPS	0.17516	0.787022	0.941054	0.616011	0.973667	1
Neutrophil_GLUT1_IL246	0.711557	0.871221	0.644324	0.905355	0.998872	0.965941
Neutrophil_GLUT1_IL18	0.0879868	0.676276	0.682026	0.485589	0.937204	0.973637
Neutrophil_CPT1a_Unstim	0.111982	0.933446	0.253802	0.52992	1	0.937432
Neutrophil_CPT1a_LPS	0.183564	0.41763	0.290409	0.62842	0.86242	0.937432
Neutrophil_CPT1a_IL246	0.994824	0.61979	0.708608	1	0.928202	0.97912
Neutrophil_CPT1a_IL18	0.417428	0.183107	0.250491	0.76152	0.728108	0.937432
Neutrophil_pCREB_Unstim	0.196725	0.192993	0.00263151	0.642362	0.735388	0.874351
Neutrophil_pCREB_LPS	0.106247	0.000305508	0.000178782	0.518456	0.069518	0.205428
Neutrophil_pCREB_IL246	0.267301	0.749496	0.756734	0.69473	0.964834	0.992609
Neutrophil_pCREB_IL18	0.963781	0.264805	0.352724	0.998413	0.794778	0.937432
Neutrophil_pSTAT5_Unstim	0.193533	0.396191	0.76587	0.636682	0.85872	0.992609
Neutrophil_pSTAT5_IL246	0.89164	0.654857	0.145135	0.972415	0.933765	0.874351
Neutrophil_pP38_Unstim	0.406168	0.567182	0.0571292	0.76152	0.906385	0.874351
Neutrophil_pP38_LPS	0.0063127	0.000382844	0.138629	0.246892	0.069901	0.874351
Neutrophil_pP38_IL18	0.00928609	0.152862	0.0605686	0.25456	0.705094	0.874351
Neutrophil_pSTAT1_Unstim	0.193342	0.23059	0.160133	0.636682	0.769809	0.874351
Neutrophil_pSTAT3_Unstim	0.432487	0.886718	0.248847	0.767271	1	0.937432
Neutrophil_pSTAT3_IL246	0.820385	0.727256	0.982461	0.946034	0.961049	1
Neutrophil_prpS6_Unstim	0.701912	0.734645	0.963337	0.900931	0.961473	1
Neutrophil_prpS6_LPS	0.225094	0.863491	0.234389	0.658454	0.997316	0.930338
Neutrophil_prpS6_IL246	0.0683212	0.0612607	0.147355	0.45499	0.612635	0.874351
Neutrophil_prpS6_IL18	0.07031	0.269038	0.679096	0.45848	0.79657	0.973637
Neutrophil_PD-L1_Unstim	0.943113	0.282014	0.47062	0.99106	0.803501	0.944415
Neutrophil_PD-L1_LPS	0.682768	0.353181	0.73555	0.891504	0.83826	0.989312
Neutrophil_PD-L1_IL246	0.424919	0.988242	0.76587	0.761864	1	0.992609
Neutrophil_PD-L1_IL18	0.15541	0.0901202	0.161222	0.575173	0.651828	0.874351
Neutrophil_CD44_Unstim	0.192263	0.917836	0.624388	0.636328	1	0.961638
Neutrophil_CD44_LPS	0.340282	0.654857	0.702669	0.74407	0.933765	0.97687
Neutrophil_CD44_IL246	0.881393	0.277642	0.899805	0.969444	0.802525	1
Neutrophil_CD44_IL18	0.235171	0.248334	0.596381	0.664676	0.785138	0.956722
Neutrophil_pNFkB_Unstim	0.140865	0.705244	0.334398	0.563203	0.952057	0.937432
Neutrophil_pNFkB_LPS	0.137398	0.0318171	0.802729	0.560593	0.55769	1
Neutrophil_pNFkB_IL246	0.417428	0.552248	0.896642	0.76152	0.904316	1
Neutrophil_pNFkB_IL18	0.047864	0.264805	0.24396	0.421165	0.794778	0.937432
Neutrophil_pERK1-2_Unstim	0.599265	0.313907	0.119504	0.859287	0.81589	0.874351
Neutrophil_pERK1-2_LPS	0.11494	0.277642	0.109415	0.535817	0.802525	0.874351
Neutrophil_pERK1-2_IL18	0.360357	0.0056808	0.114831	0.752662	0.311166	0.874351
Neutrophil_pSTAT6_Unstim	0.360166	0.137151	0.310449	0.752662	0.678323	0.937432
Neutrophil_pSTAT6_IL246	0.682768	0.440564	0.439266	0.891504	0.872764	0.94277
Neutrophil_pPLCg1_Unstim	0.272937	0.669106	0.320577	0.705194	0.933765	0.937432
Neutrophil_pPLCg1_LPS	0.333753	0.161507	0.696748	0.736408	0.707722	0.976071
Neutrophil_pPLCg1_IL246	0.994824	0.863491	0.918816	1	0.997316	1
Neutrophil_pPLCg1_IL18	0.0185313	0.273317	0.995216	0.319702	0.797386	1
Neutrophil_CXCR4_Unstim	0.495778	0.313919	0.833788	0.805225	0.81589	1
Neutrophil_CXCR4_LPS	0.381159	0.434764	0.526384	0.76152	0.869132	0.950006
Neutrophil_CXCR4_IL246	0.130661	0.69796	0.207282	0.548426	0.949242	0.913791
Neutrophil_CXCR4_IL18	0.953443	0.395415	0.931516	0.994758	0.85872	1
Neutrophil_CD62L_Unstim	0.0155334	0.363463	0.18917	0.295945	0.83826	0.895798
Neutrophil_CD62L_LPS	0.367211	0.412009	0.210176	0.759734	0.86242	0.918199
Neutrophil_CD62L_IL246	0.0787456	0.980404	0.513421	0.471398	1	0.948432
Neutrophil_CD62L_IL18	0.360357	0.464204	0.124324	0.752662	0.886723	0.874351
Neutrophil_HK2_Unstim	0.0450141	0.878964	0.909304	0.42028	0.999901	1
Neutrophil_HK2_LPS	0.402683	0.224995	0.516	0.76152	0.766663	0.948432
Neutrophil_HK2_IL246	0.17516	0.446409	0.89032	0.616011	0.875633	1
Neutrophil_HK2_IL18	0.00767119	0.164469	0.418281	0.250859	0.709353	0.939546
Neutrophil_CD63_Unstim	0.479506	0.206777	0.528997	0.794103	0.742704	0.951586
Neutrophil_CD63_LPS	0.0125057	0.0729711	0.741583	0.268627	0.626404	0.990133
Neutrophil_CD63_IL246	0.479506	0.84807	0.0730232	0.794103	0.992586	0.874351
Neutrophil_CD63_IL18	0.0338974	0.910043	0.944234	0.389304	1	1
Bcells_VDAC1_Unstim	0.0556582	0.323454	0.558164	0.430908	0.825819	0.956722
Bcells_VDAC1_LPS	0.692315	0.996081	0.292237	0.898616	1	0.937432
Bcells_VDAC1_IL246	0.205875	0.0864528	0.253802	0.644389	0.650921	0.937432
Bcells_VDAC1_IL18	0.28445	0.0267275	0.190521	0.71145	0.521839	0.895798
Bcells_GLUT1_Unstim	0.340282	0.464204	0.258825	0.74407	0.886723	0.937432
Bcells_GLUT1_LPS	0.581356	0.00621562	0.661619	0.8503	0.324248	0.970286
Bcells_GLUT1_IL246	0.0423087	0.0669052	0.966523	0.41756	0.615922	1
Bcells_GLUT1_IL18	0.635814	0.152862	0.747631	0.875042	0.705094	0.992396
Bcells_CPT1a_Unstim	0.730983	0.964736	0.0967571	0.915714	1	0.874351
Bcells_CPT1a_LPS	0.780286	0.0171958	0.400133	0.930145	0.476911	0.939546
Bcells_CPT1a_IL246	0.424919	0.290896	0.257143	0.761864	0.812951	0.937432
Bcells_CPT1a_IL18	0.901905	0.161507	0.588092	0.976321	0.707722	0.956722
Bcells_pCREB_Unstim	0.395429	0.592341	0.0975629	0.76152	0.913313	0.874351
Bcells_pCREB_LPS	0.0855982	0.155703	0.753696	0.477216	0.706306	0.992396
Bcells_pCREB_IL246	0.871166	0.840381	0.732539	0.964002	0.9894	0.989312
Bcells_pCREB_IL18	0.922483	0.917836	0.400133	0.981622	1	0.939546
Bcells_pSTAT5_Unstim	0.235412	0.752124	0.574368	0.664676	0.965363	0.956722
Bcells_pSTAT5_IL246	0.572479	0.400901	0.693794	0.848672	0.85872	0.97505
Bcells_pP38_Unstim	0.351297	0.469981	0.102673	0.752139	0.889656	0.874351
Bcells_pP38_LPS	0.360357	0.167472	0.421733	0.752662	0.713873	0.939546
Bcells_pP38_IL18	0.179812	0.310882	0.331522	0.623367	0.81589	0.937432
Bcells_pSTAT1_Unstim	1	1	1	1	1	1
Bcells_pSTAT3_Unstim	0.813991	0.948455	0.170561	0.946034	1	0.877428
Bcells_pSTAT3_IL246	0.979298	0.275471	0.220528	1	0.802525	0.922461
Bcells_prpS6_Unstim	0.520727	0.894483	0.413699	0.817858	1	0.939546
Bcells_prpS6_LPS	0.183564	0.0535378	0.242346	0.62842	0.607584	0.937432
Bcells_prpS6_IL246	0.179325	0.203266	0.197379	0.622665	0.742704	0.89908
Bcells_prpS6_IL18	0.922483	0.458229	0.30149	0.981622	0.883008	0.937432
Bcells_PD-L1_Unstim	0.417428	0.988242	0.191878	0.76152	1	0.895798
Bcells_PD-L1_LPS	0.220173	0.84807	0.899805	0.654545	0.992586	1
Bcells_PD-L1_IL246	0.302328	0.605996	0.963337	0.71844	0.917579	1
Bcells_PD-L1_IL18	0.963781	0.626738	0.111198	0.998413	0.928453	0.874351
Bcells_CD44_Unstim	0.374145	0.373929	0.947416	0.76152	0.842014	1
Bcells_CD44_LPS	0.730983	0.41763	0.322529	0.915714	0.86242	0.937432
Bcells_CD44_IL246	0.230093	0.669106	0.260515	0.664676	0.933765	0.937432
Bcells_CD44_IL18	0.424919	0.406432	0.158845	0.761864	0.85872	0.874351
Bcells_pNFkB_Unstim	0.701912	0.110373	0.667425	0.900931	0.651828	0.973637
Bcells_pNFkB_LPS	0.0556582	0.0142354	0.344502	0.430908	0.433192	0.937432
Bcells_pNFkB_IL246	0.463531	0.0368201	0.44401	0.786674	0.568047	0.94277
Bcells_pNFkB_IL18	0.901905	0.878964	0.41142	0.976321	0.999901	0.939546
Bcells_pERK1-2_Unstim	0.220077	0.406332	0.326454	0.654545	0.85872	0.937432
Bcells_pERK1-2_LPS	0.424919	0.0176601	0.985649	0.761864	0.483665	1
Bcells_pERK1-2_IL246	0.932792	0.358299	0.163626	0.987317	0.83826	0.874402
Bcells_pERK1-2_IL18	0.0626305	0.0488549	0.571676	0.445531	0.607584	0.956722
Bcells_pSTAT6_Unstim	0.407819	1	0.310449	0.76152	1	0.937432
Bcells_pSTAT6_IL246	0.621961	0.217519	0.254618	0.867797	0.761137	0.937432
Bcells_pPLCg1_Unstim	0.673271	0.802177	0.020982	0.891504	0.981335	0.874351
Bcells_pPLCg1_LPS	0.0626305	0.0920003	0.448783	0.445531	0.651828	0.94277
Bcells_pPLCg1_IL246	0.230093	0.647779	0.451181	0.664676	0.93374	0.94277
Bcells_pPLCg1_IL18	0.608313	0.199799	0.172253	0.860435	0.742704	0.881792
Bcells_CXCR4_Unstim	0.111982	0.771947	0.815118	0.52992	0.969803	1
Bcells_CXCR4_LPS	0.201262	0.228772	0.402376	0.644389	0.768772	0.939546
Bcells_CXCR4_IL246	0.0120554	0.0212285	0.92834	0.268627	0.492103	1
Bcells_CXCR4_IL18	0.0120554	0.00026236	0.566252	0.268627	0.069518	0.956722
Bcells_CD62L_Unstim	0.711557	0.217575	0.48051	0.905355	0.761137	0.94676
Bcells_CD62L_IL246	0.00860688	0.0134767	0.76587	0.251436	0.433192	0.992609
Bcells_CD62L_IL18	0.0385092	0.299965	0.0467517	0.390618	0.814404	0.874351
Bcells_HK2_Unstim	0.0540199	0.69796	0.277831	0.428832	0.949242	0.937432
Bcells_HK2_LPS	0.447856	0.110373	0.647193	0.773859	0.651828	0.965941
Bcells_HK2_IL246	0.974125	0.910043	0.799639	1	1	0.999435
Bcells_HK2_IL18	0.117959	0.256478	0.618741	0.539558	0.790356	0.961638
Bcells_CD63_Unstim	0.682432	0.135679	0.740749	0.891504	0.678323	0.990133
Bcells_CD63_IL18	0.469249	0.288983	0.458581	0.789164	0.812951	0.94277
Basophil_VDAC1_Unstim	0.0125057	0.599151	0.732539	0.268627	0.914801	0.989312
Basophil_VDAC1_LPS	0.901905	0.647779	0.599156	0.976321	0.93374	0.956722
Basophil_VDAC1_IL246	0.984473	0.124154	0.136511	1	0.674902	0.874351
Basophil_VDAC1_IL18	0.388254	0.406432	0.211634	0.76152	0.85872	0.918199
Basophil_GLUT1_Unstim	0.00373465	0.41763	0.182524	0.204566	0.86242	0.88672
Basophil_GLUT1_LPS	0.137398	0.980404	0.655833	0.560593	1	0.969589
Basophil_GLUT1_IL246	0.682768	0.817407	0.805822	0.891504	0.982953	1
Basophil_GLUT1_IL18	0.346893	0.809783	0.460843	0.748073	0.982953	0.94277
Basophil_CPT1a_Unstim	0.871166	0.855773	0.088241	0.964002	0.995222	0.874351
Basophil_CPT1a_LPS	0.417428	0.256478	0.205845	0.76152	0.790356	0.91297
Basophil_CPT1a_IL246	0.187877	0.742059	0.116683	0.633289	0.961473	0.874351
Basophil_CPT1a_IL18	0.092925	0.764441	0.632899	0.500243	0.967027	0.961638
Basophil_pCREB_Unstim	0.00151286	0.290896	0.0385946	0.150667	0.812951	0.874351
Basophil_pCREB_LPS	0.5637	0.353181	0.536874	0.843049	0.83826	0.955557
Basophil_pCREB_IL246	0.943113	0.599151	0.270813	0.99106	0.914801	0.937432
Basophil_pCREB_IL18	0.410016	0.640733	0.348598	0.76152	0.93155	0.937432
Basophil_pSTAT5_Unstim	0.820385	0.15006	0.008587	0.946034	0.702522	0.874351
Basophil_pSTAT5_IL246	0.0540199	0.170516	0.925164	0.428832	0.717083	1
Basophil_pP38_Unstim	0.216366	0.675866	0.0678439	0.654545	0.937204	0.874351
Basophil_pP38_LPS	0.17516	0.00699914	0.014357	0.616011	0.333372	0.874351
Basophil_pP38_IL18	0.00681612	0.299906	0.622211	0.246892	0.814404	0.961638
Basophil_pSTAT1_Unstim	1	1	1	1	1	1
Basophil_pSTAT3_Unstim	0.922454	0.167446	0.0471462	0.981622	0.713873	0.874351
Basophil_pSTAT3_IL246	0.225094	0.988242	0.762821	0.658454	1	0.992609
Basophil_prpS6_Unstim	0.07031	0.176728	0.231259	0.45848	0.72784	0.930338
Basophil_prpS6_LPS	0.84062	0.221263	0.849418	0.953048	0.763443	1
Basophil_prpS6_IL246	0.447856	0.18636	0.105058	0.773859	0.734378	0.874351
Basophil_prpS6_IL18	0.701912	0.956907	0.382467	0.900931	1	0.939546
Basophil_PD-L1_Unstim	0.296288	0.144573	0.127288	0.71844	0.685627	0.874351
Basophil_PD-L1_LPS	0.608313	0.669106	0.610313	0.860435	0.933765	0.96132
Basophil_PD-L1_IL246	0.645096	0.917836	0.714565	0.878983	1	0.97912
Basophil_PD-L1_IL18	0.0765631	0.0511515	0.115754	0.464681	0.607584	0.874351
Basophil_CD44_Unstim	0.750584	0.158585	0.56355	0.920274	0.707722	0.956722
Basophil_CD44_LPS	0.07031	0.719893	0.448783	0.45848	0.959419	0.94277
Basophil_CD44_IL246	0.0954763	0.742059	0.375967	0.504031	0.961473	0.939546
Basophil_CD44_IL18	0.278653	0.429008	0.150733	0.707449	0.865522	0.874351
Basophil_pNFkB_Unstim	0.912186	0.488534	0.380293	0.980202	0.889717	0.939546
Basophil_pNFkB_LPS	0.140865	0.103952	0.518586	0.563203	0.651828	0.948432
Basophil_pNFkB_IL246	0.871166	0.565463	0.348598	0.964002	0.906385	0.937432
Basophil_pNFkB_IL18	0.278653	0.669106	0.861966	0.707449	0.933765	1
Basophil_pERK1-2_Unstim	0.658842	0.824666	0.399212	0.890111	0.985113	0.939546
Basophil_pERK1-2_LPS	0.84062	0.121768	0.067748	0.953048	0.674902	0.874351
Basophil_pERK1-2_IL18	0.529185	0.0424782	0.82444	0.819395	0.592801	1
Basophil_pSTAT6_Unstim	0.276294	0.444124	0.657768	0.707449	0.875633	0.970286
Basophil_pSTAT6_IL246	0.471481	0.565463	0.16237	0.789164	0.906385	0.874402
Basophil_pPLCg1_Unstim	0.84062	0.925638	0.139698	0.953048	1	0.874351
Basophil_pPLCg1_LPS	0.235171	0.244331	0.255469	0.664676	0.781503	0.937432
Basophil_pPLCg1_IL246	0.367211	0.488534	0.272556	0.759734	0.889717	0.937432
Basophil_pPLCg1_IL18	0.590279	0.482388	0.177333	0.852539	0.889656	0.88672
Basophil_CXCR4_Unstim	0.381159	0.494722	0.753696	0.76152	0.889717	0.992396
Basophil_CXCR4_LPS	0.780286	0.295408	0.194614	0.930145	0.814136	0.895798
Basophil_CXCR4_IL246	0.546307	0.244331	0.503171	0.828919	0.781503	0.948432
Basophil_CXCR4_IL18	0.626588	0.779474	0.389035	0.867797	0.973667	0.939546
Basophil_CD62L_Unstim	0.346893	0.228772	0.142941	0.748073	0.768772	0.874351
Basophil_CD62L_LPS	0.0573376	0.0939118	0.214572	0.439254	0.651828	0.922461
Basophil_CD62L_IL246	0.0278682	0.295408	0.756734	0.367827	0.814136	0.992609
Basophil_CD62L_IL18	0.0954763	0.980404	0.116683	0.504031	1	0.874351
Basophil_HK2_Unstim	0.240327	0.108199	0.231259	0.670772	0.651828	0.930338
Basophil_HK2_LPS	0.0683212	0.0318171	0.253802	0.45499	0.55769	0.937432
Basophil_HK2_IL246	0.12739	0.996081	0.596381	0.548353	1	0.956722
Basophil_HK2_IL18	0.871166	0.742059	0.352724	0.964002	0.961473	0.937432
Basophil_CD63_Unstim	0.487605	0.802177	0.179915	0.800257	0.981335	0.88672
Basophil_CD63_LPS	0.130661	0.0829069	0.262212	0.548426	0.635137	0.937432
Basophil_CD63_IL246	0.520727	0.299965	0.135462	0.817858	0.814404	0.874351
Basophil_CD63_IL18	0.850777	0.519887	0.778102	0.955435	0.904316	0.992907
DC_VDAC1_Unstim	0.000107586	0.252383	0.503171	0.120339	0.788833	0.948432
DC_VDAC1_LPS	0.07031	0.712555	0.380293	0.45848	0.957796	0.939546
DC_VDAC1_IL246	0.673271	0.224995	0.18917	0.891504	0.766663	0.895798
DC_VDAC1_IL18	0.663826	0.0978302	0.182524	0.890111	0.651828	0.88672
DC_GLUT1_Unstim	0.07031	0.423297	0.397899	0.45848	0.865153	0.939546
DC_GLUT1_LPS	0.346893	0.358299	0.972897	0.748073	0.83826	1
DC_GLUT1_IL246	0.701912	0.771947	0.833788	0.900931	0.969803	1
DC_GLUT1_IL18	0.760446	0.248334	0.568961	0.922046	0.785138	0.956722
DC_CPT1a_Unstim	0.00440158	0.34811	0.288589	0.228281	0.83826	0.937432
DC_CPT1a_LPS	0.0744302	0.605996	0.711584	0.464605	0.917579	0.97912
DC_CPT1a_IL246	0.55497	0.192993	0.918816	0.836848	0.735388	1
DC_CPT1a_IL18	0.673271	0.0368201	0.560854	0.891504	0.568047	0.956722
DC_pCREB_Unstim	0.0100127	0.964736	0.151872	0.256956	1	0.874351
DC_pCREB_LPS	0.520727	0.949081	0.422893	0.817858	1	0.939546
DC_pCREB_IL246	0.5637	0.933446	0.146242	0.843049	1	0.874351
DC_pCREB_IL18	0.296288	0.323454	0.073665	0.71844	0.825819	0.874351
DC_pSTAT5_Unstim	0.112359	0.858492	0.979272	0.530555	0.997316	1
DC_pSTAT5_IL246	0.0904288	0.532713	0.915644	0.492859	0.904316	1
DC_pP38_Unstim	0.290046	0.519582	0.367647	0.716339	0.904316	0.939546
DC_pP38_LPS	0.504022	0.572127	0.89032	0.806657	0.906385	1
DC_pP38_IL18	0.0673414	0.403632	0.333619	0.45499	0.85872	0.937432
DC_pSTAT1_Unstim	0.407819	1	1	0.76152	1	1
DC_pSTAT3_Unstim	0.487351	0.794547	0.028038	0.800257	0.977511	0.874351
DC_pSTAT3_IL246	0.000835162	0.176728	0.422893	0.14418	0.72784	0.939546
DC_prpS6_Unstim	0.5637	0.825049	0.463276	0.843049	0.985113	0.943928
DC_prpS6_LPS	0.590279	0.779474	0.582596	0.852539	0.973667	0.956722
DC_prpS6_IL246	0.504022	0.683475	0.111198	0.806657	0.938868	0.874351
DC_prpS6_IL18	0.750584	0.972569	0.485497	0.920274	1	0.948432
DC_PD-L1_Unstim	0.0493449	0.734645	0.129295	0.428832	0.961473	0.874351
DC_PD-L1_LPS	0.395429	0.756957	0.295915	0.76152	0.965363	0.937432
DC_PD-L1_IL246	0.410016	0.787022	0.168515	0.76152	0.973667	0.877428
DC_PD-L1_IL18	0.148001	0.07781	0.0967571	0.567898	0.626404	0.874351
DC_CD44_Unstim	0.00343688	0.282014	0.684961	0.203519	0.803501	0.973637
DC_CD44_LPS	0.0556582	0.840381	0.328429	0.430908	0.9894	0.937432
DC_CD44_IL246	0.572496	0.787022	0.260515	0.848672	0.973667	0.937432
DC_CD44_IL18	0.346893	0.592341	0.263917	0.748073	0.913313	0.937432
DC_pNFkB_Unstim	0.026959	0.0794798	0.833788	0.360166	0.626404	1
DC_pNFkB_LPS	0.00234651	0.0117341	0.833788	0.183614	0.401711	1
DC_pNFkB_IL246	0.504022	0.353181	0.171	0.806657	0.83826	0.877428
DC_pNFkB_IL18	0.225094	0.482388	0.843159	0.658454	0.889656	1
DC_pERK1-2_Unstim	0.432391	0.80972	0.531581	0.767271	0.982953	0.953596
DC_pERK1-2_LPS	0.471481	0.787022	0.771979	0.789164	0.973667	0.992609
DC_pERK1-2_IL18	0.471481	0.108199	0.840032	0.789164	0.651828	1
DC_pSTAT6_Unstim	0.407819	1	0.310449	0.76152	1	0.937432
DC_pSTAT6_IL246	0.608298	0.201524	0.704142	0.860435	0.742704	0.978298
DC_pPLCg1_Unstim	0.760446	0.886718	0.103354	0.922046	1	0.874351
DC_pPLCg1_LPS	0.0107896	0.108199	0.982461	0.256956	0.651828	1
DC_pPLCg1_IL246	0.210564	0.756957	0.690845	0.651619	0.965363	0.974791
DC_pPLCg1_IL18	0.608313	0.179896	0.89348	0.860435	0.728108	1
DC_CXCR4_Unstim	0.0373089	0.532713	0.793469	0.390618	0.904316	0.999133
DC_CXCR4_LPS	0.00458437	0.103952	0.915644	0.228281	0.651828	1
DC_CXCR4_IL246	0.00224733	0.0326081	0.714565	0.182367	0.558158	0.97912
DC_CXCR4_IL18	0.00709914	0.00963073	0.418281	0.246892	0.370192	0.939546
DC_CD62L_Unstim	0.0683212	0.539186	0.485497	0.45499	0.904316	0.948432
DC_CD62L_LPS	0.417428	0.565463	0.781169	0.76152	0.906385	0.993926
DC_CD62L_IL246	0.86096	0.894483	0.714565	0.960822	1	0.97912
DC_CD62L_IL18	0.963781	0.539186	0.596381	0.998413	0.904316	0.956722
DC_HK2_Unstim	0.0107896	0.343086	0.131326	0.256956	0.836153	0.874351
DC_HK2_LPS	0.302328	0.771947	0.237549	0.71844	0.969803	0.936099
DC_HK2_IL246	0.673271	0.106058	0.448783	0.891504	0.651828	0.94277
DC_HK2_IL18	0.0855982	0.273317	0.297766	0.477216	0.797386	0.937432
DC_CD63_Unstim	0.00560557	0.0511515	0.909304	0.236189	0.607584	1
DC_CD63_LPS	0.026959	0.106058	0.61874	0.360166	0.651828	0.961638
DC_CD63_IL246	0.0809784	0.206777	0.942644	0.472611	0.742704	1
DC_CD63_IL18	0.89164	0.599151	0.268212	0.972415	0.914801	0.937432
FceRIanegDC_VDAC1_Unstim	0.00172863	0.0511515	0.815118	0.15781	0.607584	1
FceRIanegDC_VDAC1_LPS	0.225094	0.290896	0.937874	0.658454	0.812951	1
FceRIanegDC_VDAC1_IL246	0.608313	0.894483	0.566252	0.860435	1	0.956722
FceRIanegDC_VDAC1_IL18	0.447856	0.240373	0.365287	0.773859	0.780606	0.939546
FceRIanegDC_GLUT1_Unstim	0.810312	0.470223	0.483	0.942854	0.889656	0.948432
FceRIanegDC_GLUT1_LPS	0.278653	0.203266	0.741583	0.707449	0.742704	0.990133
FceRIanegDC_GLUT1_IL246	0.504022	0.956907	0.861966	0.806657	1	1
FceRIanegDC_GLUT1_IL18	0.28445	0.809783	0.979273	0.71145	0.982953	1
FceRIanegDC_CPT1a_Unstim	0.130661	0.203266	0.858825	0.548426	0.742704	1
FceRIanegDC_CPT1a_LPS	0.196725	0.871221	0.796553	0.642362	0.998872	0.999435
FceRIanegDC_CPT1a_IL246	0.850777	0.809783	0.915644	0.955435	0.982953	1
FceRIanegDC_CPT1a_IL18	0.590279	0.0864528	0.568961	0.852539	0.650921	0.956722
FceRIanegDC_pCREB_Unstim	0.0809784	0.532713	0.402376	0.472611	0.904316	0.939546
FceRIanegDC_pCREB_LPS	0.790261	0.832707	0.849418	0.93441	0.988867	1
FceRIanegDC_pCREB_IL246	0.740763	0.654857	0.47062	0.916955	0.933765	0.944415
FceRIanegDC_pCREB_IL18	0.235171	0.358299	0.073665	0.664676	0.83826	0.874351
FceRIanegDC_pSTAT5_Unstim	0.198955	0.528513	0.668324	0.644389	0.904316	0.973637
FceRIanegDC_pSTAT5_IL246	0.302328	0.363463	0.513421	0.71844	0.83826	0.948432
FceRIanegDC_pP38_Unstim	0.344057	0.672448	0.589131	0.748073	0.937204	0.956722
FceRIanegDC_pP38_LPS	0.487605	0.539186	0.96971	0.800257	0.904316	1
FceRIanegDC_pP38_IL18	0.0243537	0.640619	0.292144	0.356458	0.93155	0.937432
FceRIanegDC_pSTAT1_Unstim	1	1	1	1	1	1
FceRIanegDC_pSTAT3_Unstim	0.973758	0.322356	0.15481	1	0.825819	0.874351
FceRIanegDC_pSTAT3_IL246	0.059059	0.443478	0.158845	0.44013	0.875633	0.874351
FceRIanegDC_prpS6_Unstim	0.581356	0.464204	0.531616	0.8503	0.886723	0.953596
FceRIanegDC_prpS6_LPS	0.388254	0.0829069	0.944234	0.76152	0.635137	1
FceRIanegDC_prpS6_IL246	0.537712	0.101878	0.279605	0.825597	0.651828	0.937432
FceRIanegDC_prpS6_IL18	0.984473	0.719893	0.956967	1	0.959419	1
FceRIanegDC_PD-L1_Unstim	0.645096	0.183107	0.756734	0.878983	0.728108	0.992609
FceRIanegDC_PD-L1_LPS	0.820385	0.871221	0.354799	0.946034	0.998872	0.937432
FceRIanegDC_PD-L1_IL246	0.12104	0.742059	0.988838	0.542328	0.961473	1
FceRIanegDC_PD-L1_IL18	0.220173	0.00883723	0.90297	0.654545	0.370192	1
FceRIanegDC_CD44_Unstim	0.140865	0.074556	0.274307	0.563203	0.626404	0.937432
FceRIanegDC_CD44_LPS	0.210564	0.964736	0.985649	0.651619	1	1
FceRIanegDC_CD44_IL246	0.932792	0.389975	0.90297	0.987317	0.854435	1
FceRIanegDC_CD44_IL18	0.922483	0.941261	0.384649	0.981622	1	0.939546
FceRIanegDC_pNFkB_Unstim	0.187877	0.0310426	0.647193	0.633289	0.552963	0.965941
FceRIanegDC_pNFkB_LPS	0.0129708	0.00963073	0.925164	0.270658	0.370192	1
FceRIanegDC_pNFkB_IL246	0.463531	0.110373	0.250491	0.786674	0.651828	0.937432
FceRIanegDC_pNFkB_IL18	0.28445	0.488534	0.934694	0.71145	0.889717	1
FceRIanegDC_pERK1-2_Unstim	0.581277	0.49463	0.921925	0.8503	0.889717	1
FceRIanegDC_pERK1-2_LPS	0.546307	0.513535	0.471849	0.828919	0.902289	0.944415
FceRIanegDC_pERK1-2_IL18	0.417428	0.273317	0.96971	0.76152	0.797386	1
FceRIanegDC_pSTAT6_Unstim	0.407819	1	0.310449	0.76152	1	0.937432
FceRIanegDC_pSTAT6_IL246	0.907034	0.0676383	0.49934	0.980202	0.619106	0.948432
FceRIanegDC_pPLCg1_Unstim	0.512339	0.894483	0.128289	0.814021	1	0.874351
FceRIanegDC_pPLCg1_LPS	0.00560557	0.256478	0.621562	0.236189	0.790356	0.961638
FceRIanegDC_pPLCg1_IL246	0.261746	0.902258	0.593612	0.690947	1	0.956722
FceRIanegDC_pPLCg1_IL18	0.529185	0.0998378	0.868253	0.819395	0.651828	1
FceRIanegDC_CXCR4_Unstim	0.00517471	0.79459	0.771979	0.236189	0.977511	0.992609
FceRIanegDC_CXCR4_LPS	0.00138311	0.0901202	0.972897	0.150667	0.651828	1
FceRIanegDC_CXCR4_IL246	0.00138311	0.152862	0.54481	0.150667	0.705094	0.956722
FceRIanegDC_CXCR4_IL18	0.047864	0.0217864	0.71755	0.421165	0.492103	0.981369
FceRIanegDC_CD62L_Unstim	0.750584	0.855773	0.787312	0.920274	0.995222	0.997548
FceRIanegDC_CD62L_LPS	0.179325	0.228772	0.655833	0.622665	0.768772	0.969589
FceRIanegDC_CD62L_IL246	0.0809784	0.38458	0.676171	0.472611	0.850268	0.973637
FceRIanegDC_CD62L_IL18	0.86096	0.949081	0.768922	0.960822	1	0.992609
FceRIanegDC_HK2_Unstim	0.137398	0.363463	0.324488	0.560593	0.83826	0.937432
FceRIanegDC_HK2_LPS	0.760446	0.742059	0.899805	0.922046	0.961473	1
FceRIanegDC_HK2_IL246	0.953443	0.124154	0.818223	0.994758	0.674902	1
FceRIanegDC_HK2_IL18	0.047864	0.0455726	0.505723	0.421165	0.607584	0.948432
FceRIanegDC_CD63_Unstim	0.0349656	0.0480864	0.399961	0.389304	0.607584	0.939546
FceRIanegDC_CD63_LPS	0.124105	0.10071	0.402203	0.546357	0.651828	0.939546
FceRIanegDC_CD63_IL246	0.215234	0.465971	0.411393	0.654545	0.888548	0.939546
FceRIanegDC_CD63_IL18	0.790252	0.158534	0.683483	0.93441	0.707722	0.973637
FceRIaposDC_VDAC1_Unstim	0.0227873	0.446409	0.884006	0.356458	0.875633	1
FceRIaposDC_VDAC1_LPS	0.760446	0.565463	0.607515	0.922046	0.906385	0.960365
FceRIaposDC_VDAC1_IL246	0.504022	0.0405156	0.413699	0.806657	0.580193	0.939546
FceRIaposDC_VDAC1_IL18	0.296288	0.0488549	0.0920339	0.71844	0.607584	0.874351
FceRIaposDC_GLUT1_Unstim	0.0307562	0.972569	0.187827	0.38728	1	0.894628
FceRIaposDC_GLUT1_LPS	0.167046	0.0359425	0.210176	0.60197	0.568047	0.918199
FceRIaposDC_GLUT1_IL246	0.187877	0.0162993	0.475551	0.633289	0.469892	0.944415
FceRIaposDC_GLUT1_IL18	0.711557	0.353181	0.62722	0.905355	0.83826	0.961638
FceRIaposDC_CPT1a_Unstim	0.140865	0.719893	0.696748	0.563203	0.959419	0.976071
FceRIaposDC_CPT1a_LPS	0.256272	0.000533765	0.995216	0.684746	0.0835342	1
FceRIaposDC_CPT1a_IL246	0.599265	0.0191194	0.332401	0.859287	0.492103	0.937432
FceRIaposDC_CPT1a_IL18	0.994824	0.103952	0.632899	1	0.651828	0.961638
FceRIaposDC_pCREB_Unstim	0.850777	0.295408	0.101672	0.955435	0.814136	0.874351
FceRIaposDC_pCREB_LPS	0.504022	0.705244	0.918816	0.806657	0.952057	1
FceRIaposDC_pCREB_IL246	0.912186	0.61979	0.129295	0.980202	0.928202	0.874351
FceRIaposDC_pCREB_IL18	0.760446	0.519887	0.324488	0.922046	0.904316	0.937432
FceRIaposDC_pSTAT5_Unstim	0.770266	0.476273	0.865108	0.92687	0.889656	1
FceRIaposDC_pSTAT5_IL246	0.220173	0.661966	0.155329	0.654545	0.933765	0.874351
FceRIaposDC_pP38_Unstim	0.479488	0.164417	0.469579	0.794103	0.709353	0.944415
FceRIaposDC_pP38_LPS	0.205875	0.244331	0.434551	0.644389	0.781503	0.942184
FceRIaposDC_pP38_IL18	0.267301	0.358299	0.956909	0.69473	0.83826	1
FceRIaposDC_pSTAT1_Unstim	0.490096	0.298312	0.170561	0.803141	0.814404	0.877428
FceRIaposDC_pSTAT3_Unstim	0.000201504	0.161507	0.00772068	0.125985	0.707722	0.874351
FceRIaposDC_pSTAT3_IL246	0.000599832	0.124154	0.309032	0.14418	0.674902	0.937432
FceRIaposDC_prpS6_Unstim	0.790261	0.988242	0.365287	0.93441	1	0.939546
FceRIaposDC_prpS6_LPS	0.721248	0.964736	0.0382206	0.912914	1	0.874351
FceRIaposDC_prpS6_IL246	0.30845	0.690703	0.0433296	0.722648	0.945832	0.874351
FceRIaposDC_prpS6_IL18	0.529185	0.705244	0.116683	0.819395	0.952057	0.874351
FceRIaposDC_PD-L1_Unstim	0.922483	0.210333	0.0298249	0.981622	0.74835	0.874351
FceRIaposDC_PD-L1_LPS	0.626588	0.395415	0.960152	0.867797	0.85872	1
FceRIaposDC_PD-L1_IL246	0.205875	0.252383	0.176053	0.644389	0.788833	0.88672
FceRIaposDC_PD-L1_IL18	0.572496	0.134063	0.0668537	0.848672	0.676803	0.874351
FceRIaposDC_CD44_Unstim	0.572496	0.894483	0.24721	0.848672	1	0.937432
FceRIaposDC_CD44_LPS	0.520727	0.669106	0.263917	0.817858	0.933765	0.937432
FceRIaposDC_CD44_IL246	0.327305	0.256478	0.358971	0.732508	0.790356	0.937432
FceRIaposDC_CD44_IL18	0.663826	0.840381	0.219035	0.890111	0.9894	0.922461
FceRIaposDC_pNFkB_Unstim	0.267301	0.476284	0.630057	0.69473	0.889656	0.961638
FceRIaposDC_pNFkB_LPS	0.28445	0.141888	0.621562	0.71145	0.680257	0.961638
FceRIaposDC_pNFkB_IL246	0.471481	0.996081	0.072386	0.789164	1	0.874351
FceRIaposDC_pNFkB_IL18	0.810312	0.476284	0.673251	0.942854	0.889656	0.973637
FceRIaposDC_pERK1-2_Unstim	0.82537	0.97256	0.26221	0.950183	1	0.937432
FceRIaposDC_pERK1-2_LPS	0.0288038	0.400901	0.768922	0.369059	0.85872	0.992609
FceRIaposDC_pERK1-2_IL18	0.111982	0.00810266	0.90297	0.52992	0.370192	1
FceRIaposDC_pSTAT6_Unstim	0.198373	0.361125	0.310449	0.644389	0.83826	0.937432
FceRIaposDC_pSTAT6_IL246	0.479506	0.616326	0.641453	0.794103	0.926816	0.965937
FceRIaposDC_pPLCg1_Unstim	0.432487	0.558836	0.0991904	0.767271	0.906385	0.874351
FceRIaposDC_pPLCg1_LPS	0.0185313	0.0191194	0.523778	0.319702	0.492103	0.949998
FceRIaposDC_pPLCg1_IL246	0.240327	0.429008	0.861966	0.670772	0.865522	1
FceRIaposDC_pPLCg1_IL18	0.546307	0.545697	0.571676	0.828919	0.904316	0.956722
FceRIaposDC_CXCR4_Unstim	0.395429	0.749496	0.62722	0.76152	0.964834	0.961638
FceRIaposDC_CXCR4_LPS	0.0235737	0.179896	0.588092	0.356458	0.728108	0.956722
FceRIaposDC_CXCR4_IL246	0.205875	0.0162993	0.960152	0.644389	0.469892	1
FceRIaposDC_CXCR4_IL18	0.15541	0.00699914	0.0527967	0.575173	0.333372	0.874351
FceRIaposDC_CD62L_Unstim	0.810312	0.654857	0.498087	0.942854	0.933765	0.948432
FceRIaposDC_CD62L_LPS	0.00100553	0.020683	0.441635	0.14418	0.492103	0.94277
FceRIaposDC_CD62L_IL246	0.0556582	0.52628	0.918816	0.430908	0.904316	1
FceRIaposDC_CD62L_IL18	0.424919	0.647779	0.475551	0.761864	0.93374	0.944415
FceRIaposDC_HK2_Unstim	0.850777	0.599151	0.0967571	0.955435	0.914801	0.874351
FceRIaposDC_HK2_LPS	0.327305	1	0.24396	0.732508	1	0.937432
FceRIaposDC_HK2_IL246	0.626588	0.164469	0.790389	0.867797	0.709353	0.997548
FceRIaposDC_HK2_IL18	0.994824	0.236461	0.409147	1	0.777907	0.939546
FceRIaposDC_CD63_Unstim	0.537712	0.539186	0.134419	0.825597	0.904316	0.874351
FceRIaposDC_CD63_LPS	0.424919	0.764441	0.0639337	0.761864	0.967027	0.874351
FceRIaposDC_CD63_IL246	0.922483	0.110373	0.571676	0.981622	0.651828	0.956722
FceRIaposDC_CD63_IL18	0.440133	0.742059	0.133381	0.769619	0.961473	0.874351
cMCs_VDAC1_Unstim	0.0328211	0.578829	0.621562	0.389304	0.910419	0.961638
cMCs_VDAC1_LPS	0.901905	0.599151	0.198772	0.976321	0.914801	0.899813
cMCs_VDAC1_IL246	0.711557	0.0585899	0.081732	0.905355	0.607728	0.874351
cMCs_VDAC1_IL18	0.89164	0.252383	0.194614	0.972415	0.788833	0.895798
cMCs_GLUT1_Unstim	0.820385	0.343086	0.979273	0.946034	0.836153	1
cMCs_GLUT1_LPS	0.994824	0.488534	0.299624	1	0.889717	0.937432
cMCs_GLUT1_IL246	0.0787456	0.440564	0.566252	0.471398	0.872764	0.956722
cMCs_GLUT1_IL18	0.512339	0.395415	0.747631	0.814021	0.85872	0.992396
cMCs_CPT1a_Unstim	0.932792	0.809783	0.181216	0.987317	0.982953	0.88672
cMCs_CPT1a_LPS	0.059059	0.000233823	0.574397	0.44013	0.069518	0.956722
cMCs_CPT1a_IL246	0.0185313	0.0281045	0.508282	0.319702	0.521839	0.948432
cMCs_CPT1a_IL18	0.235171	0.07781	0.336404	0.664676	0.626404	0.937432
cMCs_pCREB_Unstim	0.770347	0.101878	0.0705016	0.92687	0.651828	0.874351
cMCs_pCREB_LPS	0.245562	0.00963073	0.0148419	0.67847	0.370192	0.874351
cMCs_pCREB_IL246	0.140865	0.379232	0.316698	0.563203	0.846128	0.937432
cMCs_pCREB_IL18	0.546307	0.552248	0.508282	0.828919	0.904316	0.948432
cMCs_pSTAT5_Unstim	0.256252	0.661928	0.150733	0.684746	0.933765	0.874351
cMCs_pSTAT5_IL246	0.00255699	0.0761688	0.790389	0.186746	0.626404	0.997548
cMCs_pP38_Unstim	0.447856	0.0466454	0.100836	0.773859	0.607584	0.874351
cMCs_pP38_LPS	0.124183	0.00418453	0.880851	0.546357	0.277827	1
cMCs_pP38_IL246	0.0904288	0.41763	0.47062	0.492859	0.86242	0.944415
cMCs_pP38_IL18	0.0350036	0.446409	0.632899	0.389304	0.875633	0.961638
cMCs_pSTAT1_Unstim	0.470585	1	0.061244	0.789164	1	0.874351
cMCs_pSTAT1_IL246	0.0158116	0.0547654	0.0409041	0.298648	0.607584	0.874351
cMCs_pSTAT3_Unstim	0.479506	0.389975	0.0333006	0.794103	0.854435	0.874351
cMCs_pSTAT3_IL246	0.0103947	0.0117341	0.0119995	0.256956	0.401711	0.874351
cMCs_prpS6_Unstim	0.850777	0.612876	0.354799	0.955435	0.92226	0.937432
cMCs_prpS6_LPS	0.495778	0.101878	0.205845	0.805225	0.651828	0.91297
cMCs_prpS6_IL246	0.103468	0.121768	0.214572	0.515223	0.674902	0.922461
cMCs_prpS6_IL18	0.635814	0.787022	0.55548	0.875042	0.973667	0.956722
cMCs_PD-L1_Unstim	0.495778	0.368673	0.216053	0.805225	0.840544	0.922461
cMCs_PD-L1_LPS	0.780286	0.802177	0.947416	0.930145	0.981335	1
cMCs_PD-L1_IL246	0.402683	0.964736	0.568961	0.76152	1	0.956722
cMCs_PD-L1_IL18	0.0464207	0.0794798	0.0611199	0.42028	0.626404	0.874351
cMCs_CD44_Unstim	0.529185	0.886718	0.269077	0.819395	1	0.937432
cMCs_CD44_LPS	0.608313	0.309221	0.693794	0.860435	0.81589	0.97505
cMCs_CD44_IL246	0.278653	0.749496	0.338417	0.707449	0.964834	0.937432
cMCs_CD44_IL18	0.663826	0.676276	0.226619	0.890111	0.937204	0.926348
cMCs_pNFkB_Unstim	0.84062	0.228772	0.661619	0.953048	0.768772	0.970286
cMCs_pNFkB_LPS	0.0832624	0.0107873	0.458417	0.472611	0.387459	0.94277
cMCs_pNFkB_IL246	0.721248	0.458229	0.193243	0.912914	0.883008	0.895798
cMCs_pNFkB_IL18	0.256272	0.470223	0.833788	0.684746	0.889656	1
cMCs_pERK1-2_Unstim	0.529185	0.154252	0.21754	0.819395	0.706306	0.922461
cMCs_pERK1-2_LPS	0.912186	0.0511515	0.582596	0.980202	0.607584	0.956722
cMCs_pERK1-2_IL246	0.21533	0.972569	0.963337	0.654545	1	1
cMCs_pERK1-2_IL18	0.760446	0.00473387	0.397899	0.922046	0.29634	0.939546
cMCs_pSTAT6_Unstim	0.434801	0.516002	0.147261	0.769619	0.904316	0.874351
cMCs_pSTAT6_IL246	0.86096	0.764441	0.198772	0.960822	0.967027	0.899813
cMCs_pPLCg1_Unstim	0.290328	0.565463	0.0824354	0.716339	0.906385	0.874351
cMCs_pPLCg1_LPS	0.179325	0.0978302	0.618741	0.622665	0.651828	0.961638
cMCs_pPLCg1_IL246	0.830488	0.676276	0.322529	0.950183	0.937204	0.937432
cMCs_pPLCg1_IL18	0.0185313	0.192993	0.72054	0.319702	0.735388	0.983615
cMCs_CXCR4_Unstim	0.440133	0.933446	0.593612	0.769619	1	0.956722
cMCs_CXCR4_LPS	0.740763	0.488534	0.771979	0.916955	0.889717	0.992609
cMCs_CXCR4_IL246	0.0904288	0.282014	0.714565	0.492859	0.803501	0.97912
cMCs_CXCR4_IL18	0.21533	0.0794798	0.503171	0.654545	0.626404	0.948432
cMCs_CD62L_Unstim	0.682768	0.727256	0.750662	0.891504	0.961049	0.992396
cMCs_CD62L_LPS	0.103468	0.260619	0.92834	0.515223	0.793077	1
cMCs_CD62L_IL246	0.00343688	0.0295422	0.899805	0.203519	0.534933	1
cMCs_CD62L_IL18	0.80027	0.734645	0.234389	0.940156	0.961473	0.930338
cMCs_HK2_Unstim	0.151671	0.400901	0.684961	0.573939	0.85872	0.973637
cMCs_HK2_LPS	0.192263	0.252383	0.652948	0.636328	0.788833	0.969589
cMCs_HK2_IL246	0.495778	0.313919	0.944234	0.805225	0.81589	1
cMCs_HK2_IL18	0.0663788	0.110373	0.693794	0.453072	0.651828	0.97505
cMCs_CD63_Unstim	0.974125	0.878964	0.173513	1	0.999901	0.884109
cMCs_CD63_LPS	0.210564	0.0811787	0.833788	0.651619	0.628489	1
cMCs_CD63_IL246	0.140865	0.500952	0.286777	0.563203	0.892345	0.937432
cMCs_CD63_IL18	0.953443	0.840381	0.422893	0.994758	0.9894	0.939546
intMCs_VDAC1_Unstim	0.133997	0.832707	0.593612	0.55709	0.988867	0.956722
intMCs_VDAC1_LPS	0.984473	0.299965	0.128289	1	0.814404	0.874351
intMCs_VDAC1_IL246	0.740763	0.0281045	0.127288	0.916955	0.521839	0.874351
intMCs_VDAC1_IL18	0.663826	0.84807	0.147355	0.890111	0.992586	0.874351
intMCs_GLUT1_Unstim	0.84062	0.605996	0.732539	0.953048	0.917579	0.989312
intMCs_GLUT1_LPS	0.0723461	0.572127	0.211634	0.460786	0.906385	0.918199
intMCs_GLUT1_IL246	0.790261	0.972569	0.998405	0.93441	1	1
intMCs_GLUT1_IL18	0.0540199	0.41763	0.861966	0.428832	0.86242	1
intMCs_CPT1a_Unstim	0.730983	0.817407	0.274307	0.915714	0.982953	0.937432
intMCs_CPT1a_LPS	0.047864	0.0012927	0.453586	0.421165	0.134872	0.94277
intMCs_CPT1a_IL246	0.0464207	0.108199	0.316698	0.42028	0.651828	0.937432
intMCs_CPT1a_IL18	0.388254	0.318663	0.216053	0.76152	0.821401	0.922461
intMCs_pCREB_Unstim	0.374145	0.273317	0.140773	0.76152	0.797386	0.874351
intMCs_pCREB_LPS	0.167046	0.0302844	0.0485464	0.60197	0.543878	0.874351
intMCs_pCREB_IL246	0.994824	0.855773	0.222046	1	0.995222	0.922461
intMCs_pCREB_IL18	0.963781	0.545697	0.505723	0.998413	0.904316	0.948432
intMCs_pSTAT5_Unstim	0.72115	0.661735	0.560854	0.912914	0.933765	0.956722
intMCs_pSTAT5_IL246	0.963781	0.840381	0.121414	0.998413	0.9894	0.874351
intMCs_pP38_Unstim	0.830488	0.164469	0.13651	0.950183	0.709353	0.874351
intMCs_pP38_LPS	0.0954763	0.00518785	0.655833	0.504031	0.307205	0.969589
intMCs_pP38_IL246	0.495778	0.395415	0.526384	0.805225	0.85872	0.950006
intMCs_pP38_IL18	0.0809784	0.756957	0.361069	0.472611	0.965363	0.939546
intMCs_pSTAT1_Unstim	0.854169	1	0.0362288	0.958753	1	0.874351
intMCs_pSTAT1_IL246	0.687505	0.445799	0.101199	0.897155	0.875633	0.874351
intMCs_pSTAT3_Unstim	0.0809784	0.690703	0.420583	0.472611	0.945832	0.939546
intMCs_pSTAT3_IL246	0.608313	0.295408	0.0146787	0.860435	0.814136	0.874351
intMCs_prpS6_Unstim	0.730983	0.817407	0.361069	0.915714	0.982953	0.939546
intMCs_prpS6_LPS	0.424919	0.343086	0.0975629	0.761864	0.836153	0.874351
intMCs_prpS6_IL246	0.17516	0.101878	0.0343067	0.616011	0.651828	0.874351
intMCs_prpS6_IL18	0.374145	0.787022	0.265629	0.76152	0.973667	0.937432
intMCs_PD-L1_Unstim	0.740763	0.578829	0.365287	0.916955	0.910419	0.939546
intMCs_PD-L1_LPS	0.205875	0.727256	0.516	0.644389	0.961049	0.948432
intMCs_PD-L1_IL246	0.529185	0.878964	0.941054	0.819395	0.999901	1
intMCs_PD-L1_IL18	0.100747	0.0547654	0.04993	0.51215	0.607584	0.874351
intMCs_CD44_Unstim	0.0644822	0.980404	0.229705	0.44709	1	0.930338
intMCs_CD44_LPS	0.760446	1	0.802729	0.922046	1	1
intMCs_CD44_IL246	0.235171	0.605996	0.177333	0.664676	0.917579	0.88672
intMCs_CD44_IL18	0.617421	0.52628	0.16003	0.865495	0.904316	0.874351
intMCs_pNFkB_Unstim	0.645096	0.248334	0.931516	0.878983	0.785138	1
intMCs_pNFkB_LPS	0.092925	0.0350827	0.41142	0.500243	0.568047	0.939546
intMCs_pNFkB_IL246	0.663826	0.196374	0.448783	0.890111	0.738004	0.94277
intMCs_pNFkB_IL18	0.235171	0.749496	0.418281	0.664676	0.964834	0.939546
intMCs_pERK1-2_Unstim	0.871166	0.295408	0.290409	0.964002	0.814136	0.937432
intMCs_pERK1-2_LPS	0.590279	0.0247715	0.756734	0.852539	0.521839	0.992609
intMCs_pERK1-2_IL246	0.770347	0.565463	0.624388	0.92687	0.906385	0.961638
intMCs_pERK1-2_IL18	0.682768	0.0368201	0.413699	0.891504	0.568047	0.939546
intMCs_pSTAT6_Unstim	0.806067	0.834324	0.908089	0.942854	0.9894	1
intMCs_pSTAT6_IL246	0.871166	0.84807	0.171	0.964002	0.992586	0.877428
intMCs_pPLCg1_Unstim	0.15541	0.727256	0.237549	0.575173	0.961049	0.936099
intMCs_pPLCg1_LPS	0.235171	0.13153	0.579857	0.664676	0.674902	0.956722
intMCs_pPLCg1_IL246	0.730983	0.282014	0.778102	0.915714	0.803501	0.992907
intMCs_pPLCg1_IL18	0.0317743	0.817407	0.624388	0.389304	0.982953	0.961638
intMCs_CXCR4_Unstim	0.654433	0.809783	0.950599	0.886743	0.982953	1
intMCs_CXCR4_LPS	0.682768	0.871221	0.621562	0.891504	0.998872	0.961638
intMCs_CXCR4_IL246	0.225094	0.217575	0.56355	0.658454	0.761137	0.956722
intMCs_CXCR4_IL18	0.0644822	0.00153243	0.468165	0.44709	0.14598	0.944415
intMCs_CD62L_Unstim	0.943113	0.363463	0.108533	0.99106	0.83826	0.874351
intMCs_CD62L_LPS	0.984473	0.252383	0.0333006	1	0.788833	0.874351
intMCs_CD62L_IL246	0.86096	0.183107	0.167283	0.960822	0.728108	0.874741
intMCs_CD62L_IL18	0.367211	0.647779	0.382467	0.759734	0.93374	0.939546
intMCs_HK2_Unstim	0.267301	0.640733	0.676171	0.69473	0.93155	0.973637
intMCs_HK2_LPS	0.750584	0.494722	0.404625	0.920274	0.889717	0.939546
intMCs_HK2_IL246	0.21533	0.0560164	0.498087	0.654545	0.607584	0.948432
intMCs_HK2_IL18	0.402683	0.286432	0.436905	0.76152	0.810817	0.942184
intMCs_CD63_Unstim	0.463531	0.482388	0.632899	0.786674	0.889656	0.961638
intMCs_CD63_LPS	0.0663788	0.0523333	0.644324	0.453072	0.607584	0.965941
intMCs_CD63_IL246	0.235171	0.260619	0.55548	0.664676	0.793077	0.956722
intMCs_CD63_IL18	0.235171	0.612876	0.858825	0.664676	0.92226	1
ncMCs_VDAC1_Unstim	0.353584	0.825049	0.328429	0.752139	0.985113	0.937432
ncMCs_VDAC1_LPS	0.5637	0.252383	0.0518262	0.843049	0.788833	0.874351
ncMCs_VDAC1_IL246	0.770347	0.0560164	0.632899	0.92687	0.607584	0.961638
ncMCs_VDAC1_IL18	0.0464207	0.871221	0.258825	0.42028	0.998872	0.937432
ncMCs_GLUT1_Unstim	0.546307	0.167472	0.468165	0.828919	0.713873	0.944415
ncMCs_GLUT1_LPS	0.830488	0.599151	0.661619	0.950183	0.914801	0.970286
ncMCs_GLUT1_IL246	0.327305	0.464204	0.150733	0.732508	0.886723	0.874351
ncMCs_GLUT1_IL18	0.0954763	0.964736	0.661619	0.504031	1	0.970286
ncMCs_CPT1a_Unstim	0.820385	0.640733	0.23282	0.946034	0.93155	0.930338
ncMCs_CPT1a_LPS	0.455656	0.00679536	0.693794	0.779345	0.333372	0.97505
ncMCs_CPT1a_IL246	0.440133	0.161507	0.130307	0.769619	0.707722	0.874351
ncMCs_CPT1a_IL18	0.192263	0.599151	0.277831	0.636328	0.914801	0.937432
ncMCs_pCREB_Unstim	0.205875	0.592341	0.0611199	0.644389	0.913313	0.874351
ncMCs_pCREB_LPS	0.261746	0.0640316	0.24721	0.690947	0.612635	0.937432
ncMCs_pCREB_IL246	0.471481	0.705244	0.753696	0.789164	0.952057	0.992396
ncMCs_pCREB_IL18	0.28445	0.825049	0.373816	0.71145	0.985113	0.939546
ncMCs_pSTAT5_Unstim	0.642247	0.269406	0.840032	0.878983	0.796583	1
ncMCs_pSTAT5_IL246	0.314654	0.878964	0.921989	0.722648	0.999901	1
ncMCs_pP38_Unstim	0.278372	0.457999	0.414302	0.707449	0.883008	0.939546
ncMCs_pP38_LPS	0.220173	0.108199	0.762821	0.654545	0.651828	0.992609
ncMCs_pP38_IL18	0.0144593	0.30457	0.288589	0.288002	0.81589	0.937432
ncMCs_pSTAT1_Unstim	0.407819	1	0.0501524	0.76152	1	0.874351
ncMCs_pSTAT3_Unstim	0.253515	0.682229	0.278299	0.684746	0.938868	0.937432
ncMCs_pSTAT3_IL246	0.760446	0.727256	0.585341	0.922046	0.961049	0.956722
ncMCs_prpS6_Unstim	0.424919	0.941261	0.635748	0.761864	1	0.961963
ncMCs_prpS6_LPS	0.617421	0.513535	0.568961	0.865495	0.902289	0.956722
ncMCs_prpS6_IL246	0.192263	0.189655	0.066261	0.636328	0.735388	0.874351
ncMCs_prpS6_IL18	0.210564	0.440564	0.513421	0.651619	0.872764	0.948432
ncMCs_PD-L1_Unstim	0.850777	0.578829	0.615926	0.955435	0.910419	0.961638
ncMCs_PD-L1_LPS	0.830488	0.964736	0.778102	0.950183	1	0.992907
ncMCs_PD-L1_IL246	0.381159	0.917836	0.332401	0.76152	1	0.937432
ncMCs_PD-L1_IL18	0.479506	0.0920003	0.124324	0.794103	0.651828	0.874351
ncMCs_CD44_Unstim	0.820385	0.323454	0.348598	0.946034	0.825819	0.937432
ncMCs_CD44_LPS	0.572496	0.136634	0.635748	0.848672	0.678323	0.961963
ncMCs_CD44_IL246	0.711557	0.406432	0.818223	0.905355	0.85872	1
ncMCs_CD44_IL18	0.673271	0.949081	0.73555	0.891504	1	0.989312
ncMCs_pNFkB_Unstim	0.608313	0.494722	0.877699	0.860435	0.889717	1
ncMCs_pNFkB_LPS	0.0765631	0.0829069	0.54481	0.464681	0.635137	0.956722
ncMCs_pNFkB_IL246	0.314654	0.252383	0.684961	0.722648	0.788833	0.973637
ncMCs_pNFkB_IL18	0.290328	0.863491	0.950599	0.716339	0.997316	1
ncMCs_pERK1-2_Unstim	0.603744	0.99608	0.358971	0.860435	1	0.937432
ncMCs_pERK1-2_LPS	0.572496	0.661966	0.896642	0.848672	0.933765	1
ncMCs_pERK1-2_IL246	0.943113	0.161507	0.593612	0.99106	0.707722	0.956722
ncMCs_pERK1-2_IL18	0.455656	0.0445207	0.855687	0.779345	0.602129	1
ncMCs_pSTAT6_Unstim	0.451511	0.667061	0.310449	0.779345	0.933765	0.937432
ncMCs_pSTAT6_IL246	0.148001	0.902258	0.402375	0.567898	1	0.939546
ncMCs_pPLCg1_Unstim	0.261746	0.817407	0.185162	0.690947	0.982953	0.893588
ncMCs_pPLCg1_LPS	0.15541	0.0998378	0.771979	0.575173	0.651828	0.992609
ncMCs_pPLCg1_IL246	0.750584	0.470223	0.843159	0.920274	0.889656	1
ncMCs_pPLCg1_IL18	0.0288038	0.273317	0.495555	0.369059	0.797386	0.948432
ncMCs_CXCR4_Unstim	0.701912	0.871221	0.899805	0.900931	0.998872	1
ncMCs_CXCR4_LPS	0.424919	0.532713	0.771979	0.761864	0.904316	0.992609
ncMCs_CXCR4_IL246	0.140865	0.161507	0.446393	0.563203	0.707722	0.94277
ncMCs_CXCR4_IL18	0.0260756	0.0104871	0.436905	0.360166	0.382955	0.942184
ncMCs_CD62L_Unstim	0.770347	0.756957	0.726531	0.92687	0.965363	0.986875
ncMCs_CD62L_LPS	0.760446	0.599151	0.257143	0.922046	0.914801	0.937432
ncMCs_CD62L_IL246	0.682768	0.170516	0.288589	0.891504	0.717083	0.937432
ncMCs_CD62L_IL18	0.0385092	0.925638	0.979273	0.390618	1	1
ncMCs_HK2_Unstim	0.30845	0.933446	0.173513	0.722648	1	0.884109
ncMCs_HK2_LPS	0.89164	0.956907	0.89032	0.972415	1	1
ncMCs_HK2_IL246	0.417428	0.129035	0.593612	0.76152	0.674902	0.956722
ncMCs_HK2_IL18	0.820385	0.539186	0.690845	0.946034	0.904316	0.974791
ncMCs_CD63_Unstim	0.780286	0.572127	0.599156	0.930145	0.906385	0.956722
ncMCs_CD63_LPS	0.21533	0.183107	0.899805	0.654545	0.728108	1
ncMCs_CD63_IL246	0.850777	0.513535	0.812016	0.955435	0.902289	1
ncMCs_CD63_IL18	0.0436437	0.742059	0.295915	0.419401	0.961473	0.937432
NK_VDAC1_Unstim	0.0904288	0.933446	0.503171	0.492859	1	0.948432
NK_VDAC1_LPS	0.760446	0.742059	0.283175	0.922046	0.961473	0.937432
NK_VDAC1_IL246	0.0338974	0.020683	0.130307	0.389304	0.492103	0.874351
NK_VDAC1_IL18	0.15541	0.059913	0.205845	0.575173	0.607728	0.91297
NK_GLUT1_Unstim	0.130661	0.599151	0.808918	0.548426	0.914801	1
NK_GLUT1_LPS	0.360357	0.0295422	0.830669	0.752662	0.534933	1
NK_GLUT1_IL246	0.12104	0.0939118	0.796553	0.542328	0.651828	0.999435
NK_GLUT1_IL18	0.850777	0.199799	0.852552	0.955435	0.742704	1
NK_CPT1a_Unstim	0.479506	0.749496	0.139698	0.794103	0.964834	0.874351
NK_CPT1a_LPS	0.432487	0.00213898	0.453586	0.767271	0.167375	0.94277
NK_CPT1a_IL246	0.196725	0.224995	0.0705016	0.642362	0.766663	0.874351
NK_CPT1a_IL18	0.581356	0.368673	0.231259	0.8503	0.840544	0.930338
NK_pCREB_Unstim	0.682768	0.318663	0.0425079	0.891504	0.821401	0.874351
NK_pCREB_LPS	0.0220239	0.0669052	0.455998	0.356458	0.615922	0.94277
NK_pCREB_IL246	0.374145	0.592341	0.516	0.76152	0.913313	0.948432
NK_pCREB_IL18	0.673271	0.771947	0.310937	0.891504	0.969803	0.937432
NK_pSTAT5_Unstim	0.493719	0.808673	0.354799	0.805225	0.982953	0.937432
NK_pSTAT5_IL246	0.302328	0.539186	0.393452	0.71844	0.904316	0.939546
NK_pP38_Unstim	0.540662	0.770153	0.960806	0.828919	0.969803	1
NK_pP38_LPS	0.137398	0.173601	0.584839	0.560593	0.724495	0.956722
NK_pP38_IL18	0.673271	0.817407	0.868253	0.891504	0.982953	1
NK_pSTAT1_Unstim	1	1	1	1	1	1
NK_pSTAT3_Unstim	0.248422	0.889431	0.990789	0.680287	1	1
NK_pSTAT3_IL246	0.504018	0.448088	0.18677	0.806657	0.87814	0.894628
NK_prpS6_Unstim	0.487605	0.605996	0.513421	0.800257	0.917579	0.948432
NK_prpS6_LPS	0.0980833	0.0488549	0.200172	0.508039	0.607584	0.904283
NK_prpS6_IL246	0.0166771	0.189655	0.389035	0.307055	0.735388	0.939546
NK_prpS6_IL18	0.682768	0.972569	0.508282	0.891504	1	0.948432
NK_PD-L1_Unstim	0.417428	0.273317	0.0336331	0.76152	0.797386	0.874351
NK_PD-L1_LPS	0.922483	0.552248	0.64146	0.981622	0.904316	0.965937
NK_PD-L1_IL246	0.100747	0.712555	0.972897	0.51215	0.957796	1
NK_PD-L1_IL18	0.30845	0.210333	0.328429	0.722648	0.74835	0.937432
NK_CD44_Unstim	0.12739	0.309221	0.316698	0.548353	0.81589	0.937432
NK_CD44_LPS	0.179325	0.669106	0.455998	0.622665	0.933765	0.94277
NK_CD44_IL246	0.0116196	0.878964	0.510848	0.268627	0.999901	0.948432
NK_CD44_IL18	0.0350036	0.917836	0.292237	0.389304	1	0.937432
NK_pNFkB_Unstim	0.721248	0.488534	0.781169	0.912914	0.889717	0.993926
NK_pNFkB_LPS	0.106247	0.00659693	0.24396	0.518456	0.333372	0.937432
NK_pNFkB_IL246	0.673271	0.0260612	0.523778	0.891504	0.521839	0.949998
NK_pNFkB_IL18	0.820385	0.333177	0.523778	0.946034	0.828593	0.949998
NK_pERK1-2_Unstim	0.360357	0.398149	0.240739	0.752662	0.85872	0.937432
NK_pERK1-2_LPS	0.100747	0.0260612	0.833788	0.51215	0.521839	1
NK_pERK1-2_IL246	0.86096	0.532713	0.436905	0.960822	0.904316	0.942184
NK_pERK1-2_IL18	0.28445	0.338108	0.89348	0.71145	0.83142	1
NK_pSTAT6_Unstim	0.407819	1	0.310449	0.76152	1	0.937432
NK_pSTAT6_IL246	0.974124	0.277642	0.332401	1	0.802525	0.937432
NK_pPLCg1_Unstim	0.760446	0.446409	0.0611199	0.922046	0.875633	0.874351
NK_pPLCg1_LPS	0.0744302	0.0334158	0.465717	0.464605	0.563185	0.943928
NK_pPLCg1_IL246	0.374145	0.676276	0.577124	0.76152	0.937204	0.956722
NK_pPLCg1_IL18	0.395429	0.633719	0.223563	0.76152	0.93124	0.922461
NK_CXCR4_Unstim	0.830488	0.910043	0.738564	0.950183	1	0.990133
NK_CXCR4_IL246	0.050864	0.0488549	0.830669	0.428832	0.607584	1
NK_CXCR4_IL18	0.0385092	5.02882e-06	0.263917	0.390618	0.00418231	0.937432
NK_CD62L_Unstim	0.314654	0.400901	0.257143	0.722648	0.85872	0.937432
NK_CD62L_LPS	0.0855982	0.358299	0.812016	0.477216	0.83826	1
NK_CD62L_IL246	0.171067	0.756957	0.750662	0.611431	0.965363	0.992396
NK_CD62L_IL18	0.21533	0.299965	0.354799	0.654545	0.814404	0.937432
NK_HK2_Unstim	0.963781	0.654857	0.0433296	0.998413	0.933765	0.874351
NK_HK2_LPS	0.512339	0.328292	0.925164	0.814021	0.825819	1
NK_HK2_IL246	0.302328	0.0181353	0.547468	0.71844	0.490548	0.956722
NK_HK2_IL18	0.440133	0.101878	0.661619	0.769619	0.651828	0.970286
NK_CD63_Unstim	0.692315	0.139242	0.852552	0.898616	0.680092	1
NK_CD63_LPS	0.11494	0.0761688	0.963337	0.535817	0.626404	1
NK_CD63_IL246	0.320939	0.661966	0.427534	0.724925	0.933765	0.939546
NK_CD63_IL18	0.943113	0.309221	0.714565	0.99106	0.81589	0.97912
CD16-_VDAC1_Unstim	0.133997	0.825049	0.336404	0.55709	0.985113	0.937432
CD16-_VDAC1_LPS	0.471481	0.626738	0.279605	0.789164	0.928453	0.937432
CD16-_VDAC1_IL246	0.760446	0.00963073	0.0263935	0.922046	0.370192	0.874351
CD16-_VDAC1_IL18	0.381159	0.626738	0.404625	0.76152	0.928453	0.939546
CD16-_GLUT1_Unstim	0.103468	0.640733	0.418281	0.515223	0.93155	0.939546
CD16-_GLUT1_LPS	0.471481	0.232594	0.380293	0.789164	0.769809	0.939546
CD16-_GLUT1_IL246	0.374145	0.470223	0.756734	0.76152	0.889656	0.992609
CD16-_GLUT1_IL18	0.192263	0.192993	0.947416	0.636328	0.735388	1
CD16-_CPT1a_Unstim	0.55497	0.452297	0.0578795	0.836848	0.880874	0.874351
CD16-_CPT1a_LPS	0.455656	0.0254092	0.799639	0.779345	0.521839	0.999435
CD16-_CPT1a_IL246	0.89164	0.217575	0.0557995	0.972415	0.761137	0.874351
CD16-_CPT1a_IL18	0.608313	0.0274086	0.161222	0.860435	0.521839	0.874351
CD16-_pCREB_Unstim	0.504022	0.423297	0.0523096	0.806657	0.865153	0.874351
CD16-_pCREB_LPS	0.0744302	0.108199	0.500625	0.464605	0.651828	0.948432
CD16-_pCREB_IL246	0.711557	0.654857	0.96971	0.905355	0.933765	1
CD16-_pCREB_IL18	0.590279	0.647779	0.495555	0.852539	0.93374	0.948432
CD16-_pSTAT5_Unstim	0.810078	0.870937	0.966523	0.942854	0.998872	1
CD16-_pSTAT5_IL246	0.374145	0.996081	0.49303	0.76152	1	0.948432
CD16-_pP38_Unstim	0.958468	0.752675	0.691385	0.998413	0.965363	0.974791
CD16-_pP38_LPS	0.235171	0.552238	0.213756	0.664676	0.904316	0.922461
CD16-_pP38_IL18	0.333753	0.572125	0.568961	0.736408	0.906385	0.956722
CD16-_pSTAT1_Unstim	1	1	1	1	1	1
CD16-_pSTAT3_Unstim	0.0959292	0.217815	0.397453	0.504031	0.761137	0.939546
CD16-_pSTAT3_IL246	0.581356	0.141888	0.723511	0.8503	0.680257	0.985859
CD16-_prpS6_Unstim	0.512339	0.742059	0.71755	0.814021	0.961473	0.981369
CD16-_prpS6_LPS	0.0809784	0.0477394	0.226619	0.472611	0.607584	0.926348
CD16-_prpS6_IL246	0.0832624	0.217575	0.528997	0.472611	0.761137	0.951586
CD16-_prpS6_IL18	0.635814	0.817407	0.279605	0.875042	0.982953	0.937432
CD16-_PD-L1_Unstim	0.645096	0.0196287	0.222046	0.878983	0.492103	0.922461
CD16-_PD-L1_LPS	0.780286	0.565463	0.790389	0.930145	0.906385	0.997548
CD16-_PD-L1_IL246	0.55497	0.742059	0.744605	0.836848	0.961473	0.990546
CD16-_PD-L1_IL18	0.395429	0.0395634	0.871399	0.76152	0.577889	1
CD16-_CD44_Unstim	0.333753	0.38458	0.768922	0.736408	0.850268	0.992609
CD16-_CD44_LPS	0.440133	0.269038	0.950599	0.769619	0.79657	1
CD16-_CD44_IL246	0.290328	0.886718	0.861966	0.716339	1	1
CD16-_CD44_IL18	0.183564	0.244331	0.358971	0.62842	0.781503	0.937432
CD16-_pNFkB_Unstim	0.730983	0.41763	0.960152	0.915714	0.86242	1
CD16-_pNFkB_LPS	0.0832624	0.00503233	0.31477	0.472611	0.306273	0.937432
CD16-_pNFkB_IL246	0.320939	0.00551198	0.272556	0.724925	0.30966	0.937432
CD16-_pNFkB_IL18	0.760446	0.338108	0.404625	0.922046	0.83142	0.939546
CD16-_pERK1-2_Unstim	0.424919	0.851919	0.237549	0.761864	0.995222	0.936099
CD16-_pERK1-2_LPS	0.201262	0.338108	0.812016	0.644389	0.83142	1
CD16-_pERK1-2_IL246	0.682768	0.117105	0.696748	0.891504	0.664706	0.976071
CD16-_pERK1-2_IL18	0.0809784	0.0295422	0.753696	0.472611	0.534933	0.992396
CD16-_pSTAT6_Unstim	0.470585	0.361125	0.310449	0.789164	0.83826	0.937432
CD16-_pSTAT6_IL246	0.599265	0.964736	0.075618	0.859287	1	0.874351
CD16-_pPLCg1_Unstim	0.608313	0.389975	0.346546	0.860435	0.854435	0.937432
CD16-_pPLCg1_LPS	0.17516	0.0117341	0.741583	0.616011	0.401711	0.990133
CD16-_pPLCg1_IL246	0.901905	0.779474	0.799639	0.976321	0.973667	0.999435
CD16-_pPLCg1_IL18	0.395429	0.572127	0.455998	0.76152	0.906385	0.94277
CD16-_CXCR4_Unstim	0.21533	0.669106	0.547468	0.654545	0.933765	0.956722
CD16-_CXCR4_IL246	0.333753	0.0445207	0.330411	0.736408	0.602129	0.937432
CD16-_CXCR4_IL18	0.060823	0.000317289	0.615926	0.444211	0.069518	0.961638
CD16-_CD62L_Unstim	0.520727	0.933446	0.375967	0.817858	1	0.939546
CD16-_CD62L_LPS	0.106247	0.363463	0.846287	0.518456	0.83826	1
CD16-_CD62L_IL246	0.167046	0.633719	0.652948	0.60197	0.93124	0.969589
CD16-_CD62L_IL18	0.984473	0.0560164	0.342466	1	0.607584	0.937432
CD16-_HK2_Unstim	0.881393	0.719893	0.091265	0.969444	0.959419	0.874351
CD16-_HK2_LPS	0.333753	0.176728	0.941054	0.736408	0.72784	1
CD16-_HK2_IL246	0.410016	0.333177	0.887162	0.76152	0.828593	1
CD16-_HK2_IL18	0.137398	0.299965	0.588092	0.560593	0.814404	0.956722
CD16-_CD63_Unstim	0.432487	0.0267275	0.858825	0.767271	0.521839	1
CD16-_CD63_LPS	0.0855982	0.217575	0.884006	0.477216	0.761137	1
CD16-_CD63_IL246	0.504022	0.734645	0.409147	0.806657	0.961473	0.939546
CD16-_CD63_IL18	0.850777	0.771947	0.415987	0.955435	0.969803	0.939546
CD16+_VDAC1_Unstim	0.11494	0.980404	0.418281	0.535817	1	0.939546
CD16+_VDAC1_LPS	0.673271	0.902258	0.297766	0.891504	1	0.937432
CD16+_VDAC1_IL246	0.026959	0.0235374	0.125306	0.360166	0.510598	0.874351
CD16+_VDAC1_IL18	0.12104	0.0585899	0.219035	0.542328	0.607728	0.922461
CD16+_GLUT1_Unstim	0.137398	0.545697	0.950599	0.560593	0.904316	1
CD16+_GLUT1_LPS	0.581356	0.0171958	0.714565	0.8503	0.476911	0.97912
CD16+_GLUT1_IL246	0.117959	0.126576	0.552803	0.539558	0.674902	0.956722
CD16+_GLUT1_IL18	0.760446	0.196374	0.89348	0.922046	0.738004	1
CD16+_CPT1a_Unstim	0.353584	0.832707	0.119504	0.752139	0.988867	0.874351
CD16+_CPT1a_LPS	0.296288	0.00200241	0.429866	0.71844	0.162492	0.940895
CD16+_CPT1a_IL246	0.167046	0.240373	0.0639337	0.60197	0.780606	0.874351
CD16+_CPT1a_IL18	0.682768	0.440564	0.145135	0.891504	0.872764	0.874351
CD16+_pCREB_Unstim	0.572496	0.328292	0.0353386	0.848672	0.825819	0.874351
CD16+_pCREB_LPS	0.0212828	0.0761688	0.508282	0.350606	0.626404	0.948432
CD16+_pCREB_IL246	0.235171	0.379232	0.483	0.664676	0.846128	0.948432
CD16+_pCREB_IL18	0.5637	0.802177	0.340437	0.843049	0.981335	0.937432
CD16+_pSTAT5_Unstim	0.344057	0.862686	0.279605	0.748073	0.997316	0.937432
CD16+_pSTAT5_IL246	0.346893	0.412009	0.463276	0.748073	0.86242	0.943928
CD16+_pP38_Unstim	0.444016	0.939555	0.960806	0.773859	1	1
CD16+_pP38_LPS	0.0980833	0.240373	0.522553	0.508039	0.780606	0.949998
CD16+_pP38_IL18	0.760446	0.79459	0.966523	0.922046	0.977511	1
CD16+_pSTAT1_Unstim	1	1	1	1	1	1
CD16+_pSTAT3_Unstim	0.544176	0.872556	0.672893	0.828919	0.99988	0.973637
CD16+_pSTAT3_IL246	0.682705	0.583852	0.134413	0.891504	0.912501	0.874351
CD16+_prpS6_Unstim	0.424919	0.640733	0.536874	0.761864	0.93155	0.955557
CD16+_prpS6_LPS	0.0493449	0.0342406	0.181216	0.428832	0.568047	0.88672
CD16+_prpS6_IL246	0.0107896	0.189655	0.448783	0.256956	0.735388	0.94277
CD16+_prpS6_IL18	0.608313	0.902258	0.483	0.860435	1	0.948432
CD16+_PD-L1_Unstim	0.455656	0.313919	0.014357	0.779345	0.81589	0.874351
CD16+_PD-L1_LPS	0.626588	0.626738	0.552803	0.867797	0.928453	0.956722
CD16+_PD-L1_IL246	0.402683	0.605996	0.865108	0.76152	0.917579	1
CD16+_PD-L1_IL18	0.302328	0.379232	0.299624	0.71844	0.846128	0.937432
CD16+_CD44_Unstim	0.144399	0.192993	0.460843	0.565972	0.735388	0.94277
CD16+_CD44_LPS	0.590279	0.817407	0.455998	0.852539	0.982953	0.94277
CD16+_CD44_IL246	0.026959	0.894483	0.446393	0.360166	1	0.94277
CD16+_CD44_IL18	0.109085	0.633719	0.23282	0.526442	0.93124	0.930338
CD16+_pNFkB_Unstim	0.654433	0.373929	0.868253	0.886743	0.842014	1
CD16+_pNFkB_LPS	0.12104	0.0142354	0.2131	0.542328	0.433192	0.922461
CD16+_pNFkB_IL246	0.80027	0.0445207	0.534242	0.940156	0.602129	0.953972
CD16+_pNFkB_IL18	0.645096	0.30457	0.503171	0.878983	0.81589	0.948432
CD16+_pERK1-2_Unstim	0.333753	0.313919	0.226619	0.736408	0.81589	0.926348
CD16+_pERK1-2_LPS	0.137398	0.0124056	0.673251	0.560593	0.411829	0.973637
CD16+_pERK1-2_IL246	0.635814	0.640733	0.566252	0.875042	0.93155	0.956722
CD16+_pERK1-2_IL18	0.701912	0.464204	0.998405	0.900931	0.886723	1
CD16+_pSTAT6_Unstim	0.407819	1	0.310449	0.76152	1	0.937432
CD16+_pSTAT6_IL246	0.840613	0.155703	0.31477	0.953048	0.706306	0.937432
CD16+_pPLCg1_Unstim	0.760446	0.592341	0.0494652	0.922046	0.913313	0.874351
CD16+_pPLCg1_LPS	0.106247	0.0654554	0.406883	0.518456	0.615506	0.939546
CD16+_pPLCg1_IL246	0.381159	0.764441	0.536874	0.76152	0.967027	0.955557
CD16+_pPLCg1_IL18	0.750584	0.572127	0.16003	0.920274	0.906385	0.874351
CD16+_CXCR4_Unstim	0.820385	0.764441	0.699706	0.946034	0.967027	0.97687
CD16+_CXCR4_IL246	0.0540199	0.0572911	0.912473	0.428832	0.607728	1
CD16+_CXCR4_IL18	0.0397421	6.06006e-06	0.187827	0.395795	0.00418231	0.894628
CD16+_CD62L_Unstim	0.487605	0.244331	0.322529	0.800257	0.781503	0.937432
CD16+_CD62L_LPS	0.201262	0.423297	0.693794	0.644389	0.865153	0.97505
CD16+_CD62L_IL246	0.432487	0.552248	0.877699	0.767271	0.904316	1
CD16+_CD62L_IL18	0.546307	0.183107	0.389035	0.828919	0.728108	0.939546
CD16+_HK2_Unstim	0.529185	0.221263	0.0720688	0.819395	0.763443	0.874351
CD16+_HK2_LPS	0.974125	0.458229	0.90297	1	0.883008	1
CD16+_HK2_IL246	0.187877	0.022357	0.386838	0.633289	0.49479	0.939546
CD16+_HK2_IL18	0.455656	0.0640316	0.708608	0.779345	0.612635	0.97912
CD16+_CD63_Unstim	0.721248	0.155703	0.976085	0.912914	0.706306	1
CD16+_CD63_LPS	0.111982	0.0811787	0.915644	0.52992	0.628489	1
CD16+_CD63_IL246	0.267301	0.647779	0.384649	0.69473	0.93374	0.939546
CD16+_CD63_IL18	0.830488	0.423297	0.566252	0.950183	0.865153	0.956722
Tcells_VDAC1_Unstim	0.183564	0.855773	0.322529	0.62842	0.995222	0.937432
Tcells_VDAC1_IL246	0.261746	0.0882712	0.118558	0.690947	0.651828	0.874351
Tcells_VDAC1_IL18	0.80027	0.134063	0.155329	0.940156	0.676803	0.874351
Tcells_GLUT1_Unstim	0.250877	0.323454	0.258825	0.680287	0.825819	0.937432
Tcells_GLUT1_IL246	0.12739	0.0585899	0.644324	0.548353	0.607728	0.965941
Tcells_GLUT1_IL18	0.760446	0.134063	0.998405	0.922046	0.676803	1
Tcells_CPT1a_Unstim	0.617421	0.295408	0.0336331	0.865495	0.814136	0.874351
Tcells_CPT1a_IL246	0.327305	0.578829	0.0711252	0.732508	0.910419	0.874351
Tcells_CPT1a_IL18	0.682768	0.15006	0.54481	0.891504	0.702522	0.956722
Tcells_pCREB_Unstim	0.417428	0.482388	0.0874978	0.76152	0.889656	0.874351
Tcells_pCREB_IL246	0.912186	0.787022	0.82444	0.980202	0.973667	1
Tcells_pCREB_IL18	0.360357	0.817407	0.618741	0.752662	0.982953	0.961638
Tcells_pSTAT5_Unstim	0.0524221	0.738348	0.992027	0.428832	0.961473	1
Tcells_pSTAT5_IL246	0.205875	0.488534	0.812016	0.644389	0.889717	1
Tcells_pP38_Unstim	0.912201	0.262698	0.984268	0.980202	0.794778	1
Tcells_pP38_IL18	0.401274	0.66615	0.370779	0.76152	0.933765	0.939546
Tcells_pSTAT1_Unstim	0.407819	1	1	0.76152	1	1
Tcells_pSTAT1_IL246	0.0240569	0.196265	0.867461	0.356458	0.738004	1
Tcells_pSTAT3_Unstim	0.0160919	0.219229	0.0529047	0.301345	0.763443	0.874351
Tcells_pSTAT3_IL246	0.0030306	0.252383	0.630057	0.203519	0.788833	0.961638
Tcells_prpS6_Unstim	0.346893	0.855773	0.762821	0.748073	0.995222	0.992609
Tcells_prpS6_IL246	0.0493449	0.196374	0.092808	0.428832	0.738004	0.874351
Tcells_prpS6_IL18	0.590279	0.470223	0.453586	0.852539	0.889656	0.94277
Tcells_PD-L1_Unstim	0.495778	0.539186	0.0165641	0.805225	0.904316	0.874351
Tcells_PD-L1_IL246	0.205875	0.84807	0.918816	0.644389	0.992586	1
Tcells_PD-L1_IL18	0.240327	0.126576	0.147355	0.670772	0.674902	0.874351
Tcells_CD44_Unstim	0.103468	0.507223	0.281386	0.515223	0.896953	0.937432
Tcells_CD44_IL246	0.0361406	0.373929	0.167283	0.390618	0.842014	0.874741
Tcells_CD44_IL18	0.0338974	0.309221	0.178621	0.389304	0.81589	0.88672
Tcells_pNFkB_Unstim	0.395429	0.313919	0.896642	0.76152	0.81589	1
Tcells_pNFkB_IL246	0.360357	0.103952	0.531616	0.752662	0.651828	0.953596
Tcells_pNFkB_IL18	0.912186	0.742059	0.516	0.980202	0.961473	0.948432
Tcells_pERK1-2_Unstim	0.479346	0.423139	0.314743	0.794103	0.865153	0.937432
Tcells_pERK1-2_IL246	0.682768	0.941261	0.759775	0.891504	1	0.992609
Tcells_pERK1-2_IL18	0.0524221	0.110373	0.830669	0.428832	0.651828	1
Tcells_pSTAT6_Unstim	0.618537	0.358626	0.310449	0.866506	0.83826	0.937432
Tcells_pSTAT6_IL246	0.353584	0.779474	0.350657	0.752139	0.973667	0.937432
Tcells_pPLCg1_Unstim	0.80027	0.585567	0.0547832	0.940156	0.912501	0.874351
Tcells_pPLCg1_IL246	0.30845	0.832707	0.781169	0.722648	0.988867	0.993926
Tcells_pPLCg1_IL18	0.250877	0.236461	0.389035	0.680287	0.777907	0.939546
Tcells_CXCR4_Unstim	0.296288	0.161507	0.081732	0.71844	0.707722	0.874351
Tcells_CXCR4_IL246	0.0524221	0.103952	0.389035	0.428832	0.651828	0.939546
Tcells_CXCR4_IL18	0.00709914	0.00193718	0.76587	0.246892	0.162492	0.992609
Tcells_CD62L_Unstim	0.402683	0.389975	0.76587	0.76152	0.854435	0.992609
Tcells_CD62L_IL246	0.00343688	0.059913	0.604723	0.203519	0.607728	0.958718
Tcells_CD62L_IL18	0.124183	0.578829	0.274307	0.546357	0.910419	0.937432
Tcells_HK2_Unstim	0.471481	0.452297	0.223563	0.789164	0.880874	0.922461
Tcells_HK2_IL246	0.163097	0.0978302	0.650068	0.594583	0.651828	0.968253
Tcells_HK2_IL18	0.0540199	0.126576	0.460843	0.428832	0.674902	0.94277
Tcells_CD63_Unstim	0.563558	0.584733	0.274531	0.843049	0.912501	0.937432
Tcells_CD63_IL18	0.89164	0.585521	0.286841	0.972415	0.912501	0.937432
gdTcell_VDAC1_Unstim	0.205875	0.840381	0.684961	0.644389	0.9894	0.973637
gdTcell_VDAC1_IL246	0.463531	0.110373	0.303364	0.786674	0.651828	0.937432
gdTcell_VDAC1_IL18	0.701912	0.532713	0.0920339	0.900931	0.904316	0.874351
gdTcell_GLUT1_Unstim	0.130661	0.52628	0.356881	0.548426	0.904316	0.937432
gdTcell_GLUT1_IL246	0.617421	0.41763	0.24721	0.865495	0.86242	0.937432
gdTcell_GLUT1_IL18	0.984473	0.328292	0.547468	1	0.825819	0.956722
gdTcell_CPT1a_Unstim	0.730983	0.802177	0.223563	0.915714	0.981335	0.922461
gdTcell_CPT1a_IL246	0.183564	0.286432	0.0810334	0.62842	0.810817	0.874351
gdTcell_CPT1a_IL18	0.424919	0.0846649	0.415987	0.761864	0.6441	0.939546
gdTcell_pCREB_Unstim	0.810312	0.429008	0.0409041	0.942854	0.865522	0.874351
gdTcell_pCREB_IL246	0.261746	0.446409	0.523778	0.690947	0.875633	0.949998
gdTcell_pCREB_IL18	0.599265	0.712555	0.207282	0.859287	0.957796	0.913791
gdTcell_pSTAT5_Unstim	0.364392	0.548476	0.477954	0.759734	0.904316	0.944415
gdTcell_pSTAT5_IL246	0.673271	0.095855	0.460843	0.891504	0.651828	0.94277
gdTcell_pP38_Unstim	0.789526	0.121243	0.984268	0.93441	0.674902	1
gdTcell_pP38_IL18	0.52918	0.0778082	0.181207	0.819395	0.626404	0.88672
gdTcell_pSTAT1_Unstim	1	1	1	1	1	1
gdTcell_pSTAT3_Unstim	0.544775	0.147984	0.646443	0.828919	0.697277	0.965941
gdTcell_pSTAT3_IL246	0.682768	0.176728	0.130815	0.891504	0.72784	0.874351
gdTcell_prpS6_Unstim	0.395429	0.972569	0.41142	0.76152	1	0.939546
gdTcell_prpS6_IL246	0.0373089	0.264805	0.151872	0.390618	0.794778	0.874351
gdTcell_prpS6_IL18	0.682768	0.764441	0.458417	0.891504	0.967027	0.94277
gdTcell_PD-L1_Unstim	0.130661	0.338108	0.0156822	0.548426	0.83142	0.874351
gdTcell_PD-L1_IL246	0.590279	0.902258	0.676171	0.852539	1	0.973637
gdTcell_PD-L1_IL18	0.963781	0.269038	0.687901	0.998413	0.79657	0.973637
gdTcell_CD44_Unstim	0.0361406	0.482388	0.577124	0.390618	0.889656	0.956722
gdTcell_CD44_IL246	0.0235737	0.400901	0.134419	0.356458	0.85872	0.874351
gdTcell_CD44_IL18	0.0116196	0.248334	0.342466	0.268627	0.785138	0.937432
gdTcell_pNFkB_Unstim	0.417428	0.189655	0.941054	0.76152	0.735388	1
gdTcell_pNFkB_IL246	0.340282	0.0640316	0.528997	0.74407	0.612635	0.951586
gdTcell_pNFkB_IL18	0.750584	0.333177	0.638601	0.920274	0.828593	0.965614
gdTcell_pERK1-2_Unstim	0.487351	0.179748	0.352697	0.800257	0.728108	0.937432
gdTcell_pERK1-2_IL246	0.730983	0.373929	0.455998	0.915714	0.842014	0.94277
gdTcell_pERK1-2_IL18	0.440133	0.817407	0.436905	0.769619	0.982953	0.942184
gdTcell_pSTAT6_Unstim	0.861275	1	0.310449	0.960822	1	0.937432
gdTcell_pSTAT6_IL246	0.599265	0.07781	0.887162	0.859287	0.626404	1
gdTcell_pPLCg1_Unstim	0.374145	0.552248	0.113003	0.76152	0.904316	0.874351
gdTcell_pPLCg1_IL246	0.410016	0.84807	0.753696	0.76152	0.992586	0.992396
gdTcell_pPLCg1_IL18	0.225094	0.313919	0.348598	0.658454	0.81589	0.937432
gdTcell_CXCR4_Unstim	0.463531	0.756957	0.429866	0.786674	0.965363	0.940895
gdTcell_CXCR4_IL246	0.0644822	0.0350827	0.874548	0.44709	0.568047	1
gdTcell_CXCR4_IL18	0.0436437	0.000793244	0.552803	0.419401	0.0965554	0.956722
gdTcell_CD62L_Unstim	0.84062	0.719893	0.434551	0.953048	0.959419	0.942184
gdTcell_CD62L_IL246	0.0260756	0.210333	0.607515	0.360166	0.74835	0.960365
gdTcell_CD62L_IL18	0.346893	0.817407	0.550132	0.748073	0.982953	0.956722
gdTcell_HK2_Unstim	0.984473	0.894483	0.0568316	1	1	0.874351
gdTcell_HK2_IL246	0.187877	0.129035	0.62722	0.633289	0.674902	0.961638
gdTcell_HK2_IL18	0.581356	0.101878	0.579857	0.8503	0.651828	0.956722
gdTcell_CD63_Unstim	0.943113	0.756957	0.465715	0.99106	0.965363	0.943928
gdTcell_CD63_IL246	0.388254	0.640733	0.604723	0.76152	0.93155	0.958718
gdTcell_CD63_IL18	0.922483	0.956907	0.242346	0.981622	1	0.937432
CD4pCD8pTcell_VDAC1_Unstim	0.12739	0.232594	0.673251	0.548353	0.769809	0.973637
CD4pCD8pTcell_VDAC1_IL246	0.447856	0.240373	0.577124	0.773859	0.780606	0.956722
CD4pCD8pTcell_VDAC1_IL18	0.424919	0.500952	0.446393	0.761864	0.892345	0.94277
CD4pCD8pTcell_GLUT1_Unstim	0.340282	0.545697	0.762821	0.74407	0.904316	0.992609
CD4pCD8pTcell_GLUT1_IL246	0.17516	0.071414	0.682026	0.616011	0.626404	0.973637
CD4pCD8pTcell_GLUT1_IL18	0.504022	0.771947	0.363174	0.806657	0.969803	0.939546
CD4pCD8pTcell_CPT1a_Unstim	0.740763	0.886718	0.166057	0.916955	1	0.874741
CD4pCD8pTcell_CPT1a_IL246	0.520727	0.379232	0.182524	0.817858	0.846128	0.88672
CD4pCD8pTcell_CPT1a_IL18	0.730983	0.712555	0.446393	0.915714	0.957796	0.94277
CD4pCD8pTcell_pCREB_Unstim	0.682768	0.626738	0.144035	0.891504	0.928453	0.874351
CD4pCD8pTcell_pCREB_IL246	0.820385	0.161507	0.92834	0.946034	0.707722	1
CD4pCD8pTcell_pCREB_IL18	0.572496	0.669106	0.840032	0.848672	0.933765	1
CD4pCD8pTcell_pSTAT5_Unstim	0.314654	0.855772	0.518586	0.722648	0.995222	0.948432
CD4pCD8pTcell_pSTAT5_IL246	0.402683	0.996081	0.223563	0.76152	1	0.922461
CD4pCD8pTcell_pP38_Unstim	0.155244	0.346098	0.375159	0.575173	0.83826	0.939546
CD4pCD8pTcell_pP38_IL18	0.299247	0.697942	0.671241	0.71844	0.949242	0.973637
CD4pCD8pTcell_pSTAT1_Unstim	0.407819	1	1	0.76152	1	1
CD4pCD8pTcell_pSTAT3_Unstim	0.278231	0.306139	0.362205	0.707449	0.81589	0.939546
CD4pCD8pTcell_pSTAT3_IL246	0.546307	0.290896	0.630057	0.828919	0.812951	0.961638
CD4pCD8pTcell_prpS6_Unstim	0.692315	0.572127	0.771979	0.898616	0.906385	0.992609
CD4pCD8pTcell_prpS6_IL246	0.504022	0.282014	0.0371173	0.806657	0.803501	0.874351
CD4pCD8pTcell_prpS6_IL18	0.402683	0.458229	0.635748	0.76152	0.883008	0.961963
CD4pCD8pTcell_PD-L1_Unstim	0.810312	0.488534	0.0471951	0.942854	0.889717	0.874351
CD4pCD8pTcell_PD-L1_IL246	0.810312	0.406432	0.448783	0.942854	0.85872	0.94277
CD4pCD8pTcell_PD-L1_IL18	0.820385	0.578829	0.195993	0.946034	0.910419	0.89908
CD4pCD8pTcell_CD44_Unstim	0.205875	0.661966	0.197379	0.644389	0.933765	0.89908
CD4pCD8pTcell_CD44_IL246	0.220173	0.38458	0.613117	0.654545	0.850268	0.961638
CD4pCD8pTcell_CD44_IL18	0.0524221	0.173601	0.295915	0.428832	0.724495	0.937432
CD4pCD8pTcell_pNFkB_Unstim	0.654433	0.742059	0.982461	0.886743	0.961473	1
CD4pCD8pTcell_pNFkB_IL246	0.881393	0.206777	0.827554	0.969444	0.742704	1
CD4pCD8pTcell_pNFkB_IL18	0.790261	0.863491	0.658724	0.93441	0.997316	0.970286
CD4pCD8pTcell_pERK1-2_Unstim	0.922467	0.890576	0.833786	0.981622	1	1
CD4pCD8pTcell_pERK1-2_IL246	0.626588	0.661966	0.909304	0.867797	0.933765	1
CD4pCD8pTcell_pERK1-2_IL18	0.0683212	0.423297	0.64146	0.45499	0.865153	0.965937
CD4pCD8pTcell_pSTAT6_Unstim	0.730311	0.362749	0.310449	0.915714	0.83826	0.937432
CD4pCD8pTcell_pSTAT6_IL246	0.850777	0.363463	0.566252	0.955435	0.83826	0.956722
CD4pCD8pTcell_pPLCg1_Unstim	0.55497	0.817407	0.441635	0.836848	0.982953	0.94277
CD4pCD8pTcell_pPLCg1_IL246	0.599265	0.482388	0.16003	0.859287	0.889656	0.874351
CD4pCD8pTcell_pPLCg1_IL18	0.626588	0.705244	0.796553	0.867797	0.952057	0.999435
CD4pCD8pTcell_CXCR4_Unstim	0.360357	0.213932	0.590849	0.752662	0.757228	0.956722
CD4pCD8pTcell_CXCR4_IL246	0.381159	0.206777	0.577124	0.76152	0.742704	0.956722
CD4pCD8pTcell_CXCR4_IL18	0.00405569	0.0698842	0.670335	0.216732	0.619904	0.973637
CD4pCD8pTcell_CD62L_Unstim	0.388254	0.221263	0.985649	0.76152	0.763443	1
CD4pCD8pTcell_CD62L_IL246	0.346893	0.683475	0.815118	0.748073	0.938868	1
CD4pCD8pTcell_CD62L_IL18	0.374145	0.996081	0.547468	0.76152	1	0.956722
CD4pCD8pTcell_HK2_Unstim	0.388254	0.071414	0.526384	0.76152	0.626404	0.950006
CD4pCD8pTcell_HK2_IL246	0.0980833	0.734645	0.231259	0.508039	0.961473	0.930338
CD4pCD8pTcell_HK2_IL18	0.261746	0.318663	0.865108	0.690947	0.821401	1
CD4pCD8pTcell_CD63_Unstim	0.512339	0.690667	0.948958	0.814021	0.945832	1
CD4pCD8pTcell_CD63_IL246	0.912186	0.400901	0.452367	0.980202	0.85872	0.94277
CD4pCD8pTcell_CD63_IL18	0.663826	0.956907	0.302422	0.890111	1	0.937432
CD4Tcell_VDAC1_Unstim	0.225094	0.878964	0.279605	0.658454	0.999901	0.937432
CD4Tcell_VDAC1_IL246	0.353584	0.0794798	0.150733	0.752139	0.626404	0.874351
CD4Tcell_VDAC1_IL18	0.953443	0.161507	0.186491	0.994758	0.707722	0.894628
CD4Tcell_GLUT1_Unstim	0.183564	0.429008	0.397899	0.62842	0.865522	0.939546
CD4Tcell_GLUT1_IL246	0.144399	0.0864528	0.687901	0.565972	0.650921	0.973637
CD4Tcell_GLUT1_IL18	0.471481	0.248334	0.988838	0.789164	0.785138	1
CD4Tcell_CPT1a_Unstim	0.537712	0.363463	0.0326441	0.825597	0.83826	0.874351
CD4Tcell_CPT1a_IL246	0.367211	0.69796	0.0967571	0.759734	0.949242	0.874351
CD4Tcell_CPT1a_IL18	0.5637	0.290896	0.571676	0.843049	0.812951	0.956722
CD4Tcell_pCREB_Unstim	0.320939	0.429008	0.0552894	0.724925	0.865522	0.874351
CD4Tcell_pCREB_IL246	0.84062	0.972569	0.488001	0.953048	1	0.948432
CD4Tcell_pCREB_IL18	0.261746	0.886718	0.310937	0.690947	1	0.937432
CD4Tcell_pSTAT5_Unstim	0.0139472	0.572127	0.896642	0.282947	0.906385	1
CD4Tcell_pSTAT5_IL246	0.235171	0.599151	0.599156	0.664676	0.914801	0.956722
CD4Tcell_pP38_Unstim	0.886766	0.224037	0.984268	0.972415	0.766663	1
CD4Tcell_pSTAT1_Unstim	0.407819	1	1	0.76152	1	1
CD4Tcell_pSTAT1_IL246	0.0443222	0.395386	0.793467	0.42028	0.85872	0.999133
CD4Tcell_pSTAT3_Unstim	0.004774	0.268557	0.0273898	0.23172	0.79657	0.874351
CD4Tcell_pSTAT3_IL246	0.00096016	0.101878	0.998405	0.14418	0.651828	1
CD4Tcell_prpS6_Unstim	0.417428	0.910043	0.73555	0.76152	1	0.989312
CD4Tcell_prpS6_IL246	0.0626305	0.183107	0.0730232	0.445531	0.728108	0.874351
CD4Tcell_prpS6_IL18	0.654433	0.494722	0.490512	0.886743	0.889717	0.948432
CD4Tcell_PD-L1_Unstim	0.12739	0.513535	0.00382944	0.548353	0.902289	0.874351
CD4Tcell_PD-L1_IL246	0.267301	0.787022	0.877699	0.69473	0.973667	1
CD4Tcell_PD-L1_IL18	0.159218	0.224995	0.081732	0.586297	0.766663	0.874351
CD4Tcell_CD44_Unstim	0.117959	0.269038	0.0589434	0.539558	0.79657	0.874351
CD4Tcell_CD44_IL246	0.0278682	0.38458	0.148475	0.367827	0.850268	0.874351
CD4Tcell_CD44_IL18	0.0524221	0.41763	0.163626	0.428832	0.86242	0.874402
CD4Tcell_pNFkB_Unstim	0.302328	0.282014	0.861966	0.71844	0.803501	1
CD4Tcell_pNFkB_IL246	0.410016	0.126576	0.44401	0.76152	0.674902	0.94277
CD4Tcell_pNFkB_IL18	0.922483	0.749496	0.465717	0.981622	0.964834	0.943928
CD4Tcell_pERK1-2_Unstim	0.617215	0.358135	0.160007	0.865495	0.83826	0.874351
CD4Tcell_pERK1-2_IL246	0.780286	0.878964	0.406883	0.930145	0.999901	0.939546
CD4Tcell_pERK1-2_IL18	0.0744302	0.0386303	0.775039	0.464605	0.568047	0.992907
CD4Tcell_pSTAT6_Unstim	0.311302	0.205267	0.310449	0.722648	0.742704	0.937432
CD4Tcell_pSTAT6_IL246	0.440133	0.558836	0.56355	0.769619	0.906385	0.956722
CD4Tcell_pPLCg1_Unstim	0.932792	0.545697	0.0283512	0.987317	0.904316	0.874351
CD4Tcell_pPLCg1_IL246	0.333753	0.871221	0.82133	0.736408	0.998872	1
CD4Tcell_pPLCg1_IL18	0.28445	0.228772	0.42521	0.71145	0.768772	0.939546
CD4Tcell_CXCR4_Unstim	0.0683212	0.470223	0.072386	0.45499	0.889656	0.874351
CD4Tcell_CXCR4_IL246	0.0252172	0.0978302	0.375967	0.356458	0.651828	0.939546
CD4Tcell_CXCR4_IL18	0.00158186	0.00200241	0.985649	0.150689	0.162492	1
CD4Tcell_CD62L_Unstim	0.994824	0.592341	0.815118	1	0.913313	1
CD4Tcell_CD62L_IL246	0.00767119	0.0560164	0.953782	0.250859	0.607584	1
CD4Tcell_CD62L_IL18	0.0954763	0.572127	0.117617	0.504031	0.906385	0.874351
CD4Tcell_HK2_Unstim	0.581356	0.592341	0.118558	0.8503	0.913313	0.874351
CD4Tcell_HK2_IL246	0.130661	0.158585	0.560854	0.548426	0.707722	0.956722
CD4Tcell_HK2_IL18	0.0436437	0.170516	0.54481	0.419401	0.717083	0.956722
CD4Tcell_CD63_Unstim	1	0.912945	0.983608	1	1	1
CD4Tcell_CD63_IL18	0.658596	0.630281	0.506489	0.890111	0.93124	0.948432
CD4CM_VDAC1_Unstim	0.320939	0.996081	0.277831	0.724925	1	0.937432
CD4CM_VDAC1_IL246	0.225094	0.037716	0.139698	0.658454	0.568047	0.874351
CD4CM_VDAC1_IL18	0.581356	0.129035	0.186491	0.8503	0.674902	0.894628
CD4CM_GLUT1_Unstim	0.117959	0.552248	0.427534	0.539558	0.904316	0.939546
CD4CM_GLUT1_IL246	0.100747	0.13153	0.552803	0.51215	0.674902	0.956722
CD4CM_GLUT1_IL18	0.546307	0.167472	0.843159	0.828919	0.713873	1
CD4CM_CPT1a_Unstim	0.581356	0.440564	0.0216578	0.8503	0.872764	0.874351
CD4CM_CPT1a_IL246	0.302328	0.633719	0.0935873	0.71844	0.93124	0.874351
CD4CM_CPT1a_IL18	0.327305	0.434764	0.500625	0.732508	0.869132	0.948432
CD4CM_pCREB_Unstim	0.230093	0.578829	0.0454427	0.664676	0.910419	0.874351
CD4CM_pCREB_IL246	0.850777	0.756957	0.588092	0.955435	0.965363	0.956722
CD4CM_pCREB_IL18	0.626588	0.458229	0.41142	0.867797	0.883008	0.939546
CD4CM_pSTAT5_Unstim	0.00964331	0.647779	0.518586	0.25456	0.93374	0.948432
CD4CM_pSTAT5_IL246	0.0832624	0.964736	0.741583	0.472611	1	0.990133
CD4CM_pP38_Unstim	1	0.540029	0.532445	1	0.904316	0.953874
CD4CM_pSTAT1_Unstim	0.407819	1	1	0.76152	1	1
CD4CM_pSTAT3_Unstim	0.000544931	0.11232	0.0060327	0.14418	0.652561	0.874351
CD4CM_pSTAT3_IL246	0.00894073	0.41763	0.518586	0.25456	0.86242	0.948432
CD4CM_prpS6_Unstim	0.30845	0.863491	0.781169	0.722648	0.997316	0.993926
CD4CM_prpS6_IL246	0.0524221	0.206777	0.0782876	0.428832	0.742704	0.874351
CD4CM_prpS6_IL18	0.635814	0.539186	0.508282	0.875042	0.904316	0.948432
CD4CM_PD-L1_Unstim	0.850777	0.910043	0.00359277	0.955435	1	0.874351
CD4CM_PD-L1_IL246	0.15541	0.832707	0.726531	0.575173	0.988867	0.986875
CD4CM_PD-L1_IL18	0.417428	0.240373	0.144035	0.76152	0.780606	0.874351
CD4CM_CD44_Unstim	0.140865	0.373929	0.0527967	0.563203	0.842014	0.874351
CD4CM_CD44_IL246	0.00797243	0.429008	0.42521	0.251436	0.865522	0.939546
CD4CM_CD44_IL18	0.00860688	0.476284	0.158845	0.251436	0.889656	0.874351
CD4CM_pNFkB_Unstim	0.220173	0.406432	0.802729	0.654545	0.85872	1
CD4CM_pNFkB_IL246	0.220173	0.0761688	0.41142	0.654545	0.626404	0.939546
CD4CM_pNFkB_IL18	0.701912	0.626738	0.436905	0.900931	0.928453	0.942184
CD4CM_pERK1-2_Unstim	0.495688	0.54556	0.2037	0.805225	0.904316	0.912171
CD4CM_pERK1-2_IL246	0.617421	0.585567	0.281386	0.865495	0.912501	0.937432
CD4CM_pERK1-2_IL18	0.0980833	0.00935944	0.778102	0.508039	0.370192	0.992907
CD4CM_pSTAT6_Unstim	0.248593	0.139371	0.310449	0.680287	0.680092	0.937432
CD4CM_pSTAT6_IL246	0.86096	0.727256	0.590849	0.960822	0.961049	0.956722
CD4CM_pPLCg1_Unstim	0.922483	0.458229	0.0356884	0.981622	0.883008	0.874351
CD4CM_pPLCg1_IL246	0.395429	0.756957	0.836909	0.76152	0.965363	1
CD4CM_pPLCg1_IL18	0.367211	0.18636	0.389035	0.759734	0.734378	0.939546
CD4CM_CXCR4_Unstim	0.00860688	0.925638	0.276065	0.251436	1	0.937432
CD4CM_CXCR4_IL246	0.0155334	0.152862	0.455998	0.295945	0.705094	0.94277
CD4CM_CXCR4_IL18	0.000659846	0.000444185	0.771979	0.14418	0.0748622	0.992609
CD4CM_CD62L_Unstim	0.740763	0.996081	0.582596	0.916955	1	0.956722
CD4CM_CD62L_IL246	0.0191883	0.0146287	0.750662	0.323396	0.439062	0.992396
CD4CM_CD62L_IL18	0.0663788	0.440564	0.04993	0.453072	0.872764	0.874351
CD4CM_HK2_Unstim	0.635814	0.683475	0.133381	0.875042	0.938868	0.874351
CD4CM_HK2_IL246	0.151671	0.196374	0.615926	0.573939	0.738004	0.961638
CD4CM_HK2_IL18	0.0540199	0.196374	0.402376	0.428832	0.738004	0.939546
CD4CM_CD63_Unstim	0.774959	0.344583	0.86815	0.930145	0.83826	1
CD4CM_CD63_IL18	0.571611	0.527672	0.370333	0.848672	0.904316	0.939546
CD4EM_VDAC1_Unstim	0.137398	0.647779	0.593612	0.560593	0.93374	0.956722
CD4EM_VDAC1_IL246	0.388254	0.0920003	0.178621	0.76152	0.651828	0.88672
CD4EM_VDAC1_IL18	0.89164	0.170516	0.164838	0.972415	0.717083	0.874741
CD4EM_GLUT1_Unstim	0.12739	0.210333	0.577124	0.548353	0.74835	0.956722
CD4EM_GLUT1_IL246	0.12739	0.139242	0.702669	0.548353	0.680092	0.97687
CD4EM_GLUT1_IL18	0.487605	0.203266	0.960152	0.800257	0.742704	1
CD4EM_CPT1a_Unstim	0.84062	0.313919	0.104203	0.953048	0.81589	0.874351
CD4EM_CPT1a_IL246	0.210564	0.363463	0.126294	0.651619	0.83826	0.874351
CD4EM_CPT1a_IL18	0.963781	0.221263	0.762821	0.998413	0.763443	0.992609
CD4EM_pCREB_Unstim	0.388254	0.633719	0.066261	0.76152	0.93124	0.874351
CD4EM_pCREB_IL246	0.635814	0.633719	0.526384	0.875042	0.93124	0.950006
CD4EM_pCREB_IL18	0.871166	0.980404	0.237549	0.964002	1	0.936099
CD4EM_pSTAT5_Unstim	0.00682772	0.426144	0.655833	0.246892	0.865522	0.969589
CD4EM_pSTAT5_IL246	0.353584	0.742059	0.518586	0.752139	0.961473	0.948432
CD4EM_pP38_Unstim	0.994563	0.68324	0.691385	1	0.938868	0.974791
CD4EM_pSTAT1_Unstim	1	1	1	1	1	1
CD4EM_pSTAT3_Unstim	0.00369153	0.299564	0.414461	0.204566	0.814404	0.939546
CD4EM_pSTAT3_IL246	0.645096	0.988242	0.840032	0.878983	1	1
CD4EM_prpS6_Unstim	0.353584	0.902258	0.750662	0.752139	1	0.992396
CD4EM_prpS6_IL246	0.050864	0.232594	0.075618	0.428832	0.769809	0.874351
CD4EM_prpS6_IL18	0.617421	0.565463	0.510848	0.865495	0.906385	0.948432
CD4EM_PD-L1_Unstim	0.901905	0.933446	0.00599627	0.976321	1	0.874351
CD4EM_PD-L1_IL246	0.0644822	0.34811	0.610313	0.44709	0.83826	0.96132
CD4EM_PD-L1_IL18	0.205875	0.206777	0.204416	0.644389	0.742704	0.912171
CD4EM_CD44_Unstim	0.0524221	0.343086	0.138629	0.428832	0.836153	0.874351
CD4EM_CD44_IL246	0.0172762	0.400901	0.380293	0.312828	0.85872	0.939546
CD4EM_CD44_IL18	0.0626305	0.373929	0.156494	0.445531	0.842014	0.874351
CD4EM_pNFkB_Unstim	0.440133	0.545697	0.976085	0.769619	0.904316	1
CD4EM_pNFkB_IL246	0.447856	0.136634	0.579857	0.773859	0.678323	0.956722
CD4EM_pNFkB_IL18	0.617421	0.886718	0.475551	0.865495	1	0.944415
CD4EM_pERK1-2_Unstim	0.528944	0.350394	0.299566	0.819395	0.83826	0.937432
CD4EM_pERK1-2_IL246	0.590279	0.980404	0.818223	0.852539	1	1
CD4EM_pERK1-2_IL18	0.0626305	0.110373	0.909304	0.445531	0.651828	1
CD4EM_pSTAT6_Unstim	0.293622	0.818709	0.310449	0.71844	0.983978	0.937432
CD4EM_pSTAT6_IL246	0.830488	0.84807	0.664519	0.950183	0.992586	0.973237
CD4EM_pPLCg1_Unstim	0.830488	0.599151	0.0611199	0.950183	0.914801	0.874351
CD4EM_pPLCg1_IL246	0.440133	0.949081	0.89032	0.769619	1	1
CD4EM_pPLCg1_IL18	0.106247	0.112582	0.510848	0.518456	0.652561	0.948432
CD4EM_CXCR4_Unstim	0.00290523	0.552248	0.534242	0.203519	0.904316	0.953972
CD4EM_CXCR4_IL246	0.00560557	0.167472	0.441635	0.236189	0.713873	0.94277
CD4EM_CXCR4_IL18	0.00709914	0.0038112	0.836909	0.246892	0.269366	1
CD4EM_CD62L_Unstim	0.922483	0.141888	0.858794	0.981622	0.680257	1
CD4EM_CD62L_IL246	0.943113	0.244331	0.676171	0.99106	0.781503	0.973637
CD4EM_CD62L_IL18	0.00767119	0.282014	0.434551	0.250859	0.803501	0.942184
CD4EM_HK2_Unstim	0.581356	0.412009	0.0782876	0.8503	0.86242	0.874351
CD4EM_HK2_IL246	0.0787456	0.0350827	0.439266	0.471398	0.568047	0.94277
CD4EM_HK2_IL18	0.0765631	0.0640316	0.988838	0.464681	0.612635	1
CD4EM_CD63_Unstim	0.0904288	0.712186	0.8771	0.492859	0.957796	1
CD4EM_CD63_IL18	0.984473	0.423269	0.375287	1	0.865153	0.939546
CD4Naive_VDAC1_Unstim	0.0350036	0.513535	0.191878	0.389304	0.902289	0.895798
CD4Naive_VDAC1_IL246	0.240327	0.0612607	0.0983739	0.670772	0.612635	0.874351
CD4Naive_VDAC1_IL18	0.581356	0.124154	0.183839	0.8503	0.674902	0.889166
CD4Naive_GLUT1_Unstim	0.0288038	0.756957	0.44401	0.369059	0.965363	0.94277
CD4Naive_GLUT1_IL246	0.0573376	0.139242	0.802729	0.439254	0.680092	1
CD4Naive_GLUT1_IL18	0.626588	0.338108	0.992027	0.867797	0.83142	1
CD4Naive_CPT1a_Unstim	0.881393	0.669106	0.0511	0.969444	0.933765	0.874351
CD4Naive_CPT1a_IL246	0.100747	0.507223	0.277831	0.51215	0.896953	0.937432
CD4Naive_CPT1a_IL18	0.163097	0.333177	0.485495	0.594583	0.828593	0.948432
CD4Naive_pCREB_Unstim	0.100747	0.494722	0.0736647	0.51215	0.889717	0.874351
CD4Naive_pCREB_IL246	0.901905	0.964736	0.389035	0.976321	1	0.939546
CD4Naive_pCREB_IL18	0.296288	0.771947	0.358971	0.71844	0.969803	0.937432
CD4Naive_pSTAT5_Unstim	0.0144593	0.406432	0.705636	0.288002	0.85872	0.97912
CD4Naive_pSTAT5_IL246	0.0385092	0.956907	0.429866	0.390618	1	0.940895
CD4Naive_pP38_Unstim	0.926591	0.355268	0.984268	0.985515	0.83826	1
CD4Naive_pSTAT1_Unstim	0.407819	1	1	0.76152	1	1
CD4Naive_pSTAT1_IL246	0.198979	0.330726	0.242346	0.644389	0.828593	0.937432
CD4Naive_pSTAT3_Unstim	0.00105289	0.199788	0.013179	0.14418	0.742704	0.874351
CD4Naive_pSTAT3_IL246	0.000287507	0.0201498	0.89032	0.125985	0.492103	1
CD4Naive_prpS6_Unstim	0.201262	0.917836	0.815118	0.644389	1	1
CD4Naive_prpS6_IL246	0.0524221	0.106058	0.0824354	0.428832	0.651828	0.874351
CD4Naive_prpS6_IL18	0.780286	0.452297	0.422893	0.930145	0.880874	0.939546
CD4Naive_PD-L1_Unstim	0.537712	0.676276	0.0255909	0.825597	0.937204	0.874351
CD4Naive_PD-L1_IL246	0.261746	0.996081	0.596381	0.690947	1	0.956722
CD4Naive_PD-L1_IL18	0.340282	0.0729711	0.239141	0.74407	0.626404	0.937432
CD4Naive_CD44_Unstim	0.953443	0.260619	0.178621	0.994758	0.793077	0.88672
CD4Naive_CD44_IL246	0.0626305	0.358299	0.100012	0.445531	0.83826	0.874351
CD4Naive_CD44_IL18	0.0644822	0.282014	0.151872	0.44709	0.803501	0.874351
CD4Naive_pNFkB_Unstim	0.360357	0.203266	0.992027	0.752662	0.742704	1
CD4Naive_pNFkB_IL246	0.314654	0.0939118	0.436905	0.722648	0.651828	0.942184
CD4Naive_pNFkB_IL18	0.692315	0.532713	0.588092	0.898616	0.904316	0.956722
CD4Naive_pERK1-2_Unstim	0.49562	0.434608	0.13535	0.805225	0.869132	0.874351
CD4Naive_pERK1-2_IL246	0.529185	0.972569	0.257143	0.819395	1	0.937432
CD4Naive_pERK1-2_IL18	0.0809784	0.0162993	0.871399	0.472611	0.469892	1
CD4Naive_pSTAT6_Unstim	0.26225	0.368467	0.968543	0.691059	0.840544	1
CD4Naive_pSTAT6_IL246	0.599265	0.669106	0.439266	0.859287	0.933765	0.94277
CD4Naive_pPLCg1_Unstim	0.984473	0.61979	0.0310509	1	0.928202	0.874351
CD4Naive_pPLCg1_IL246	0.205875	0.552248	0.799639	0.644389	0.904316	0.999435
CD4Naive_pPLCg1_IL18	0.417428	0.260619	0.354799	0.76152	0.793077	0.937432
CD4Naive_CXCR4_Unstim	0.060823	0.894483	0.0153412	0.444211	1	0.874351
CD4Naive_CXCR4_IL246	0.00860688	0.0547654	0.458417	0.251436	0.607584	0.94277
CD4Naive_CXCR4_IL18	0.000835162	0.000216445	0.96971	0.14418	0.069518	1
CD4Naive_CD62L_Unstim	0.395429	0.488534	0.41142	0.76152	0.889717	0.939546
CD4Naive_CD62L_IL246	0.0107896	0.0334158	0.960152	0.256956	0.563185	1
CD4Naive_CD62L_IL18	0.0540199	0.452297	0.075618	0.428832	0.880874	0.874351
CD4Naive_HK2_Unstim	0.80027	0.400901	0.0845751	0.940156	0.85872	0.874351
CD4Naive_HK2_IL246	0.148001	0.256478	0.309032	0.567898	0.790356	0.937432
CD4Naive_HK2_IL18	0.0397421	0.183107	0.579857	0.395795	0.728108	0.956722
CD4Naive_CD63_Unstim	0.193342	0.497994	0.968543	0.636682	0.892345	1
CD4Naive_CD63_IL18	0.535141	0.465844	0.551957	0.825597	0.888548	0.956722
CD4Trm_VDAC1_Unstim	0.750584	0.452297	0.613117	0.920274	0.880874	0.961638
CD4Trm_VDAC1_IL246	0.240327	0.633719	0.604723	0.670772	0.93124	0.958718
CD4Trm_VDAC1_IL18	0.901905	0.52628	0.367408	0.976321	0.904316	0.939546
CD4Trm_GLUT1_Unstim	0.520727	0.074556	0.658724	0.817858	0.626404	0.970286
CD4Trm_GLUT1_IL246	0.250877	0.705244	0.995216	0.680287	0.952057	1
CD4Trm_GLUT1_IL18	0.117959	0.585567	0.76587	0.539558	0.912501	0.992609
CD4Trm_CPT1a_Unstim	0.059059	0.260619	0.444001	0.44013	0.793077	0.94277
CD4Trm_CPT1a_IL246	0.314654	0.933446	0.42521	0.722648	1	0.939546
CD4Trm_CPT1a_IL18	0.790261	0.313919	0.395671	0.93441	0.81589	0.939546
CD4Trm_pCREB_Unstim	0.701912	0.582191	0.217539	0.900931	0.912501	0.922461
CD4Trm_pCREB_IL246	0.388254	0.980404	0.753696	0.76152	1	0.992396
CD4Trm_pCREB_IL18	0.479506	0.228772	0.485497	0.794103	0.768772	0.948432
CD4Trm_pSTAT5_Unstim	0.388234	0.602547	0.934694	0.76152	0.917579	1
CD4Trm_pSTAT5_IL246	0.100747	0.840381	0.0983739	0.51215	0.9894	0.874351
CD4Trm_pP38_Unstim	0.611856	0.624971	0.354093	0.864888	0.928453	0.937432
CD4Trm_pP38_IL18	0.880943	0.571296	0.899079	0.969444	0.906385	1
CD4Trm_pSTAT1_Unstim	0.407819	1	1	0.76152	1	1
CD4Trm_pSTAT1_IL246	0.0957456	0.961982	0.672149	0.504031	1	0.973637
CD4Trm_pSTAT3_Unstim	0.329685	0.393623	0.616217	0.736408	0.85872	0.961638
CD4Trm_pSTAT3_IL246	0.201262	0.552248	0.912473	0.644389	0.904316	1
CD4Trm_prpS6_Unstim	0.30845	0.742059	0.982461	0.722648	0.961473	1
CD4Trm_prpS6_IL246	0.272937	0.290896	0.0730232	0.705194	0.812951	0.874351
CD4Trm_prpS6_IL18	0.617421	0.802177	0.566252	0.865495	0.981335	0.956722
CD4Trm_PD-L1_Unstim	0.130661	0.552248	0.124324	0.548426	0.904316	0.874351
CD4Trm_PD-L1_IL246	0.272937	0.917836	0.985649	0.705194	1	1
CD4Trm_PD-L1_IL18	0.103468	0.0683814	0.380293	0.515223	0.619106	0.939546
CD4Trm_CD44_Unstim	0.144399	0.458229	0.400133	0.565972	0.883008	0.939546
CD4Trm_CD44_IL246	0.124183	0.476284	0.852552	0.546357	0.889656	1
CD4Trm_CD44_IL18	0.770347	0.141888	0.340437	0.92687	0.680257	0.937432
CD4Trm_pNFkB_Unstim	0.912186	0.825049	0.818223	0.980202	0.985113	1
CD4Trm_pNFkB_IL246	0.984473	0.956907	0.799639	1	1	0.999435
CD4Trm_pNFkB_IL18	0.0855982	0.117105	0.92834	0.477216	0.664706	1
CD4Trm_pERK1-2_Unstim	0.394613	0.313565	0.339712	0.76152	0.81589	0.937432
CD4Trm_pERK1-2_IL246	0.106247	0.764441	0.417062	0.518456	0.967027	0.939546
CD4Trm_pERK1-2_IL18	0.155405	0.0560164	0.56084	0.575173	0.607584	0.956722
CD4Trm_pSTAT6_Unstim	0.697818	0.221663	0.310449	0.900931	0.763622	0.937432
CD4Trm_pSTAT6_IL246	0.0765631	0.464204	0.82444	0.464681	0.886723	1
CD4Trm_pPLCg1_Unstim	0.953443	0.661928	0.092808	0.994758	0.933765	0.874351
CD4Trm_pPLCg1_IL246	0.520727	0.734645	0.771979	0.817858	0.961473	0.992609
CD4Trm_pPLCg1_IL18	0.0328211	0.103952	0.960152	0.389304	0.651828	1
CD4Trm_CXCR4_Unstim	0.432487	0.232594	0.31285	0.767271	0.769809	0.937432
CD4Trm_CXCR4_IL246	0.0809784	0.640733	0.427534	0.472611	0.93155	0.939546
CD4Trm_CXCR4_IL18	0.167046	0.545697	0.478027	0.60197	0.904316	0.944415
CD4Trm_CD62L_Unstim	0.00964331	0.323454	0.926752	0.25456	0.825819	1
CD4Trm_CD62L_IL246	0.137398	0.558836	0.219035	0.560593	0.906385	0.922461
CD4Trm_CD62L_IL18	0.0288038	0.0920003	0.868253	0.369059	0.651828	1
CD4Trm_HK2_Unstim	0.608313	0.333118	0.340437	0.860435	0.828593	0.937432
CD4Trm_HK2_IL246	0.151671	0.134063	0.409147	0.573939	0.676803	0.939546
CD4Trm_HK2_IL18	0.0338974	0.074556	0.632899	0.389304	0.626404	0.961638
CD4Trm_CD63_Unstim	0.701556	0.800819	0.318314	0.900931	0.981335	0.937432
CD4Trm_CD63_IL246	0.205477	0.182129	0.918001	0.644389	0.728108	1
CD4Trm_CD63_IL18	0.984473	0.403188	0.399041	1	0.85872	0.939546
Ki67CD4Tcell_VDAC1_Unstim	0.5637	1	0.334398	0.843049	1	0.937432
Ki67CD4Tcell_VDAC1_IL246	0.711557	0.0326081	0.744605	0.905355	0.558158	0.990546
Ki67CD4Tcell_VDAC1_IL18	0.80027	0.206777	0.183839	0.940156	0.742704	0.889166
Ki67CD4Tcell_GLUT1_Unstim	0.546307	0.599151	0.76587	0.828919	0.914801	0.992609
Ki67CD4Tcell_GLUT1_IL246	0.740763	0.482388	0.673251	0.916955	0.889656	0.973637
Ki67CD4Tcell_GLUT1_IL18	0.440133	0.825049	0.906136	0.769619	0.985113	1
Ki67CD4Tcell_CPT1a_Unstim	0.0227873	0.494722	0.0856614	0.356458	0.889717	0.874351
Ki67CD4Tcell_CPT1a_IL246	0.663826	0.79459	0.0686577	0.890111	0.977511	0.874351
Ki67CD4Tcell_CPT1a_IL18	0.86096	0.749496	0.294072	0.960822	0.964834	0.937432
Ki67CD4Tcell_pCREB_Unstim	0.599265	0.654857	0.042102	0.859287	0.933765	0.874351
Ki67CD4Tcell_pCREB_IL246	0.111982	0.988242	0.386838	0.52992	1	0.939546
Ki67CD4Tcell_pCREB_IL18	0.0683212	0.840381	0.655833	0.45499	0.9894	0.969589
Ki67CD4Tcell_pSTAT5_Unstim	0.0373089	0.428997	0.784239	0.390618	0.865522	0.996097
Ki67CD4Tcell_pSTAT5_IL246	0.250877	0.719893	0.696748	0.680287	0.959419	0.976071
Ki67CD4Tcell_pP38_Unstim	0.941873	0.922781	0.878354	0.99106	1	1
Ki67CD4Tcell_pP38_IL18	0.780017	0.839725	0.248881	0.930145	0.9894	0.937432
Ki67CD4Tcell_pSTAT1_Unstim	0.407819	1	1	0.76152	1	1
Ki67CD4Tcell_pSTAT1_IL246	0.00812035	0.350394	0.931515	0.251436	0.83826	1
Ki67CD4Tcell_pSTAT3_Unstim	0.0098257	0.475304	0.0728686	0.256287	0.889656	0.874351
Ki67CD4Tcell_pSTAT3_IL246	0.00458437	0.313919	0.768922	0.228281	0.81589	0.992609
Ki67CD4Tcell_prpS6_Unstim	0.417428	0.863491	0.852552	0.76152	0.997316	1
Ki67CD4Tcell_prpS6_IL246	0.740763	0.269038	0.208725	0.916955	0.79657	0.918199
Ki67CD4Tcell_prpS6_IL18	0.974125	0.309221	0.670335	1	0.81589	0.973637
Ki67CD4Tcell_PD-L1_Unstim	0.12739	0.328292	0.0445873	0.548353	0.825819	0.874351
Ki67CD4Tcell_PD-L1_IL246	0.529185	0.395415	0.702669	0.819395	0.85872	0.97687
Ki67CD4Tcell_PD-L1_IL18	0.144399	0.074556	0.328429	0.565972	0.626404	0.937432
Ki67CD4Tcell_CD44_Unstim	0.0397421	0.0424782	0.0711252	0.395795	0.592801	0.874351
Ki67CD4Tcell_CD44_IL246	0.272937	0.244331	0.778102	0.705194	0.781503	0.992907
Ki67CD4Tcell_CD44_IL18	0.590279	0.545697	0.0905013	0.852539	0.904316	0.874351
Ki67CD4Tcell_pNFkB_Unstim	0.21533	0.129035	0.55548	0.654545	0.674902	0.956722
Ki67CD4Tcell_pNFkB_IL246	0.504022	0.0882712	0.404625	0.806657	0.651828	0.939546
Ki67CD4Tcell_pNFkB_IL18	0.590279	0.925638	0.753696	0.852539	1	0.992396
Ki67CD4Tcell_pERK1-2_Unstim	0.50035	0.478109	0.412096	0.806657	0.889656	0.939546
Ki67CD4Tcell_pERK1-2_IL246	0.901905	0.368673	0.976084	0.976321	0.840544	1
Ki67CD4Tcell_pERK1-2_IL18	0.059059	0.07781	0.480501	0.44013	0.626404	0.94676
Ki67CD4Tcell_pSTAT6_Unstim	0.213827	0.866519	0.310449	0.654545	0.998872	0.937432
Ki67CD4Tcell_pSTAT6_IL246	0.5637	0.941261	0.621562	0.843049	1	0.961638
Ki67CD4Tcell_pPLCg1_Unstim	0.682768	0.358296	0.202993	0.891504	0.83826	0.911395
Ki67CD4Tcell_pPLCg1_IL246	0.487605	0.980404	0.833788	0.800257	1	1
Ki67CD4Tcell_pPLCg1_IL18	0.701912	0.0846649	0.790389	0.900931	0.6441	0.997548
Ki67CD4Tcell_CXCR4_Unstim	0.059059	0.949081	0.732539	0.44013	1	0.989312
Ki67CD4Tcell_CXCR4_IL246	0.230093	0.318663	0.877699	0.664676	0.821401	1
Ki67CD4Tcell_CXCR4_IL18	0.159218	0.173601	0.661619	0.586297	0.724495	0.970286
Ki67CD4Tcell_CD62L_Unstim	0.424919	0.79459	0.194614	0.761864	0.977511	0.895798
Ki67CD4Tcell_CD62L_IL246	0.28445	0.0978302	0.166057	0.71145	0.651828	0.874741
Ki67CD4Tcell_CD62L_IL18	0.617421	0.727256	0.887162	0.865495	0.961049	1
Ki67CD4Tcell_HK2_Unstim	0.994824	0.61979	0.781169	1	0.928202	0.993926
Ki67CD4Tcell_HK2_IL246	0.0663788	0.179896	0.113914	0.453072	0.728108	0.874351
Ki67CD4Tcell_HK2_IL18	0.0832624	0.110373	0.528997	0.472611	0.651828	0.951586
Ki67CD4Tcell_CD63_Unstim	0.3194	0.694447	0.90451	0.724925	0.949242	1
Ki67CD4Tcell_CD63_IL246	0.207868	0.553233	0.426384	0.649698	0.905253	0.939546
Ki67CD4Tcell_CD63_IL18	0.800198	0.756303	0.301401	0.940156	0.965363	0.937432
Th1_VDAC1_Unstim	0.360357	0.949081	0.332401	0.752662	1	0.937432
Th1_VDAC1_IL246	0.0832624	0.0368201	0.066261	0.472611	0.568047	0.874351
Th1_VDAC1_IL18	0.581356	0.0729711	0.113003	0.8503	0.626404	0.874351
Th1_GLUT1_Unstim	0.240327	0.368673	0.574397	0.670772	0.840544	0.956722
Th1_GLUT1_IL246	0.092925	0.0281045	0.292237	0.500243	0.521839	0.937432
Th1_GLUT1_IL18	0.770347	0.13153	0.510848	0.92687	0.674902	0.948432
Th1_CPT1a_Unstim	0.432487	0.353181	0.0568316	0.767271	0.83826	0.874351
Th1_CPT1a_IL246	0.340282	0.482388	0.56355	0.74407	0.889656	0.956722
Th1_CPT1a_IL18	0.440133	0.313919	0.775039	0.769619	0.81589	0.992907
Th1_pCREB_Unstim	0.30845	0.683475	0.0920339	0.722648	0.938868	0.874351
Th1_pCREB_IL246	0.810312	0.894483	0.402376	0.942854	1	0.939546
Th1_pCREB_IL18	0.590279	0.727256	0.309032	0.852539	0.961049	0.937432
Th1_pSTAT5_Unstim	0.00682772	0.545695	0.682026	0.246892	0.904316	0.973637
Th1_pSTAT5_IL246	0.148001	0.84807	0.23282	0.567898	0.992586	0.930338
Th1_pP38_Unstim	0.671064	0.134989	0.459874	0.891504	0.678323	0.94277
Th1_pP38_IL18	0.340181	0.341435	0.829793	0.74407	0.836153	1
Th1_pSTAT1_Unstim	0.407819	1	1	0.76152	1	1
Th1_pSTAT1_IL246	0.046375	0.538641	0.496696	0.42028	0.904316	0.948432
Th1_pSTAT3_Unstim	0.00709914	0.415304	0.0227917	0.246892	0.86242	0.874351
Th1_pSTAT3_IL246	0.0220239	0.260619	0.542158	0.356458	0.793077	0.956722
Th1_prpS6_Unstim	0.479506	0.79459	0.963337	0.794103	0.977511	1
Th1_prpS6_IL246	0.140865	0.269038	0.0803398	0.563203	0.79657	0.874351
Th1_prpS6_IL18	0.529185	0.605996	0.590849	0.819395	0.917579	0.956722
Th1_PD-L1_Unstim	0.250877	0.683475	0.00848662	0.680287	0.938868	0.874351
Th1_PD-L1_IL246	0.192263	0.941261	0.596381	0.636328	1	0.956722
Th1_PD-L1_IL18	0.820385	0.440564	0.0943718	0.946034	0.872764	0.874351
Th1_CD44_Unstim	0.111982	0.488534	0.0437454	0.52992	0.889717	0.874351
Th1_CD44_IL246	0.0129708	0.476284	0.262212	0.270658	0.889656	0.937432
Th1_CD44_IL18	0.0556582	0.0499921	0.147355	0.430908	0.607584	0.874351
Th1_pNFkB_Unstim	0.471481	0.592341	0.944234	0.789164	0.913313	1
Th1_pNFkB_IL246	0.663826	0.192993	0.436905	0.890111	0.735388	0.942184
Th1_pNFkB_IL18	0.701912	0.925638	0.560854	0.900931	1	0.956722
Th1_pERK1-2_Unstim	0.467334	0.558635	0.0975225	0.789164	0.906385	0.874351
Th1_pERK1-2_IL246	0.395429	0.840381	0.726531	0.76152	0.9894	0.986875
Th1_pERK1-2_IL18	0.302328	0.0669052	0.988838	0.71844	0.615922	1
Th1_pSTAT6_Unstim	0.802479	0.925478	0.908089	0.942247	1	1
Th1_pSTAT6_IL246	0.410016	0.412009	0.956967	0.76152	0.86242	1
Th1_pPLCg1_Unstim	0.581356	0.572127	0.0622328	0.8503	0.906385	0.874351
Th1_pPLCg1_IL246	0.130661	0.802177	0.624388	0.548426	0.981335	0.961638
Th1_pPLCg1_IL18	0.89164	0.683475	0.358971	0.972415	0.938868	0.937432
Th1_CXCR4_Unstim	0.0540199	0.328292	0.125306	0.428832	0.825819	0.874351
Th1_CXCR4_IL246	0.0338974	0.179896	0.378126	0.389304	0.728108	0.939546
Th1_CXCR4_IL18	0.00255699	0.00534769	0.741583	0.186746	0.308337	0.990133
Th1_CD62L_Unstim	0.810312	0.358299	0.871399	0.942854	0.83826	1
Th1_CD62L_IL246	0.0744302	0.941261	0.182524	0.464605	1	0.88672
Th1_CD62L_IL18	0.0855982	0.79459	0.690845	0.477216	0.977511	0.974791
Th1_HK2_Unstim	0.663826	0.539186	0.187827	0.890111	0.904316	0.894628
Th1_HK2_IL246	0.0723461	0.224995	0.158845	0.460786	0.766663	0.874351
Th1_HK2_IL18	0.0436437	0.41763	0.585341	0.419401	0.86242	0.956722
Th1_CD63_Unstim	0.643556	0.736343	0.25814	0.878983	0.961473	0.937432
Th1_CD63_IL246	0.650524	0.684684	0.890038	0.884728	0.939939	1
Th1_CD63_IL18	0.901869	0.661804	0.27531	0.976321	0.933765	0.937432
Th2_VDAC1_Unstim	0.060823	0.902258	0.918816	0.444211	1	1
Th2_VDAC1_IL246	0.479506	0.0191194	0.0274973	0.794103	0.492103	0.874351
Th2_VDAC1_IL18	0.86096	0.406432	0.211634	0.960822	0.85872	0.918199
Th2_GLUT1_Unstim	0.144399	0.605996	0.62722	0.565972	0.917579	0.961638
Th2_GLUT1_IL246	0.367211	0.170516	0.397899	0.759734	0.717083	0.939546
Th2_GLUT1_IL18	0.943113	0.199799	0.579857	0.99106	0.742704	0.956722
Th2_CPT1a_Unstim	0.546307	0.295408	0.0573535	0.828919	0.814136	0.874351
Th2_CPT1a_IL246	0.245562	0.183107	0.073665	0.67847	0.728108	0.874351
Th2_CPT1a_IL18	0.205875	0.328292	0.488001	0.644389	0.825819	0.948432
Th2_pCREB_Unstim	0.256272	0.771947	0.0991904	0.684746	0.969803	0.874351
Th2_pCREB_IL246	0.984473	0.368673	0.473082	1	0.840544	0.944415
Th2_pCREB_IL18	0.953443	0.328292	0.495555	0.994758	0.825819	0.948432
Th2_pSTAT5_Unstim	0.0227873	0.661966	0.738564	0.356458	0.933765	0.990133
Th2_pSTAT5_IL246	0.0361406	0.309221	0.915644	0.390618	0.81589	1
Th2_pP38_Unstim	0.588503	0.151016	0.30813	0.852539	0.705094	0.937432
Th2_pP38_IL18	0.0107205	0.493134	0.806026	0.256956	0.889717	1
Th2_pSTAT1_Unstim	0.407819	1	0.337708	0.76152	1	0.937432
Th2_pSTAT1_IL246	0.23769	0.103349	0.352617	0.670243	0.651828	0.937432
Th2_pSTAT3_Unstim	0.00343554	0.213318	0.0499389	0.203519	0.757228	0.874351
Th2_pSTAT3_IL246	0.0644822	0.0511515	0.104203	0.44709	0.607584	0.874351
Th2_prpS6_Unstim	0.402683	0.683475	0.849418	0.76152	0.938868	1
Th2_prpS6_IL246	0.0350036	0.136634	0.105918	0.389304	0.678323	0.874351
Th2_prpS6_IL18	0.635814	0.539186	0.585341	0.875042	0.904316	0.956722
Th2_PD-L1_Unstim	0.455656	0.532713	0.162421	0.779345	0.904316	0.874402
Th2_PD-L1_IL246	0.663826	0.41763	0.123348	0.890111	0.86242	0.874351
Th2_PD-L1_IL18	0.750584	0.440564	0.521179	0.920274	0.872764	0.949998
Th2_CD44_Unstim	0.388254	0.482388	0.161222	0.76152	0.889656	0.874351
Th2_CD44_IL246	0.0954763	0.434764	0.178621	0.504031	0.869132	0.88672
Th2_CD44_IL18	0.047864	0.282014	0.141854	0.421165	0.803501	0.874351
Th2_pNFkB_Unstim	0.932792	0.817407	0.604723	0.987317	0.982953	0.958718
Th2_pNFkB_IL246	0.520727	0.0998378	0.413699	0.817858	0.651828	0.939546
Th2_pNFkB_IL18	0.572496	0.452297	0.326454	0.848672	0.880874	0.937432
Th2_pERK1-2_Unstim	0.711557	0.539186	0.684955	0.905355	0.904316	0.973637
Th2_pERK1-2_IL246	0.953443	0.124154	0.579857	0.994758	0.674902	0.956722
Th2_pERK1-2_IL18	0.410016	0.0217864	0.738564	0.76152	0.492103	0.990133
Th2_pSTAT6_Unstim	0.647598	0.912927	0.610812	0.881844	1	0.961415
Th2_pSTAT6_IL246	0.395429	0.18636	0.650068	0.76152	0.734378	0.968253
Th2_pPLCg1_Unstim	0.520727	0.244331	0.110304	0.817858	0.781503	0.874351
Th2_pPLCg1_IL246	0.402683	0.84807	0.784239	0.76152	0.992586	0.996097
Th2_pPLCg1_IL18	0.871166	0.368673	0.427534	0.964002	0.840544	0.939546
Th2_CXCR4_Unstim	0.000287507	0.368673	0.992027	0.125985	0.840544	1
Th2_CXCR4_IL246	0.0252172	0.429008	0.465717	0.356458	0.865522	0.943928
Th2_CXCR4_IL18	0.00044889	0.00315388	0.676171	0.140502	0.238281	0.973637
Th2_CD62L_Unstim	0.250877	0.871221	0.513421	0.680287	0.998872	0.948432
Th2_CD62L_IL246	0.220173	0.0171958	0.676171	0.654545	0.476911	0.973637
Th2_CD62L_IL18	0.599265	0.236461	0.149601	0.859287	0.777907	0.874351
Th2_HK2_Unstim	0.17516	0.626738	0.771979	0.616011	0.928453	0.992609
Th2_HK2_IL246	0.17516	0.488534	0.0319986	0.616011	0.889717	0.874351
Th2_HK2_IL18	0.250877	0.545697	0.635748	0.680287	0.904316	0.961963
Th2_CD63_Unstim	0.0134512	0.0752967	0.789147	0.278033	0.626404	0.997548
Th2_CD63_IL246	0.0464207	0.040025	0.17989	0.42028	0.580193	0.88672
Th2_CD63_IL18	0.730983	0.787022	0.255364	0.915714	0.973667	0.937432
Th17_VDAC1_Unstim	0.360357	0.802177	0.373816	0.752662	0.981335	0.939546
Th17_VDAC1_IL246	0.381159	0.0978302	0.371672	0.76152	0.651828	0.939546
Th17_VDAC1_IL18	0.626588	0.136634	0.129295	0.867797	0.678323	0.874351
Th17_GLUT1_Unstim	0.245562	0.286432	0.503171	0.67847	0.810817	0.948432
Th17_GLUT1_IL246	0.205875	0.240373	0.448783	0.644389	0.780606	0.94277
Th17_GLUT1_IL18	0.780286	0.290896	0.921989	0.930145	0.812951	1
Th17_CPT1a_Unstim	0.512339	0.30457	0.0594814	0.814021	0.81589	0.874351
Th17_CPT1a_IL246	0.455656	0.552248	0.0542808	0.779345	0.904316	0.874351
Th17_CPT1a_IL18	0.740763	0.260619	0.498087	0.916955	0.793077	0.948432
Th17_pCREB_Unstim	0.730983	0.400901	0.0668537	0.915714	0.85872	0.874351
Th17_pCREB_IL246	0.881393	0.956907	0.90297	0.969444	1	1
Th17_pCREB_IL18	0.546307	0.764441	0.250491	0.828919	0.967027	0.937432
Th17_pSTAT5_Unstim	0.00358296	0.358299	0.874548	0.204566	0.83826	1
Th17_pSTAT5_IL246	0.327305	0.500952	0.714565	0.732508	0.892345	0.97912
Th17_pP38_Unstim	0.920297	0.85109	0.971999	0.981622	0.995222	1
Th17_pP38_IL18	0.97408	0.651792	0.69981	1	0.933765	0.97687
Th17_pSTAT1_Unstim	0.407819	1	1	0.76152	1	1
Th17_pSTAT1_IL246	0.540662	0.912677	0.484566	0.828919	1	0.948432
Th17_pSTAT3_Unstim	0.0049689	0.240488	0.0630386	0.23172	0.780606	0.874351
Th17_pSTAT3_IL246	0.901905	0.988242	0.915644	0.976321	1	1
Th17_prpS6_Unstim	0.220173	0.988242	0.915644	0.654545	1	1
Th17_prpS6_IL246	0.15541	0.183107	0.105918	0.575173	0.728108	0.874351
Th17_prpS6_IL18	0.581356	0.494722	0.451181	0.8503	0.889717	0.94277
Th17_PD-L1_Unstim	0.881393	0.832707	0.0198965	0.969444	0.988867	0.874351
Th17_PD-L1_IL246	0.663826	0.925638	0.0920339	0.890111	1	0.874351
Th17_PD-L1_IL18	0.296288	0.612876	0.840032	0.71844	0.92226	1
Th17_CD44_Unstim	0.0243834	0.464204	0.0959567	0.356458	0.886723	0.874351
Th17_CD44_IL246	0.0317743	0.572127	0.963337	0.389304	0.906385	1
Th17_CD44_IL18	0.0252172	0.494722	0.129295	0.356458	0.889717	0.874351
Th17_pNFkB_Unstim	0.267301	0.309221	0.92834	0.69473	0.81589	1
Th17_pNFkB_IL246	0.520727	0.192993	0.613117	0.817858	0.735388	0.961638
Th17_pNFkB_IL18	0.953443	0.719893	0.54481	0.994758	0.959419	0.956722
Th17_pERK1-2_Unstim	0.546073	0.35283	0.218958	0.828919	0.83826	0.922461
Th17_pERK1-2_IL246	0.463531	0.988242	0.89032	0.786674	1	1
Th17_pERK1-2_IL18	0.0464207	0.0547654	0.896642	0.42028	0.607584	1
Th17_pSTAT6_Unstim	0.430267	0.167814	0.310449	0.767271	0.713942	0.937432
Th17_pSTAT6_IL246	0.953443	0.779474	0.82444	0.994758	0.973667	1
Th17_pPLCg1_Unstim	0.963781	0.494722	0.0353386	0.998413	0.889717	0.874351
Th17_pPLCg1_IL246	0.333753	0.886718	0.687901	0.736408	1	0.973637
Th17_pPLCg1_IL18	0.11494	0.358299	0.42521	0.535817	0.83826	0.939546
Th17_CXCR4_Unstim	0.00329625	0.809783	0.453586	0.203519	0.982953	0.94277
Th17_CXCR4_IL246	0.0373089	0.0794798	0.332401	0.390618	0.626404	0.937432
Th17_CXCR4_IL18	0.00105289	0.00071278	0.652948	0.14418	0.0952077	0.969589
Th17_CD62L_Unstim	0.529185	0.269038	0.202994	0.819395	0.79657	0.911395
Th17_CD62L_IL246	0.205875	0.476284	0.963337	0.644389	0.889656	1
Th17_CD62L_IL18	0.881393	0.52628	0.73555	0.969444	0.904316	0.989312
Th17_HK2_Unstim	0.617421	0.683475	0.115754	0.865495	0.938868	0.874351
Th17_HK2_IL246	0.0765631	0.240373	0.380293	0.464681	0.780606	0.939546
Th17_HK2_IL18	0.0540199	0.196374	0.711584	0.428832	0.738004	0.97912
Th17_CD63_Unstim	0.234584	0.490003	0.668048	0.664676	0.889717	0.973637
Th17_CD63_IL246	0.320514	0.362611	0.357143	0.724925	0.83826	0.937432
Th17_CD63_IL18	0.730956	0.704619	0.462619	0.915714	0.952057	0.943928
Treg_VDAC1_Unstim	0.320939	0.902258	0.953782	0.724925	1	1
Treg_VDAC1_LPS	0.504022	0.654857	0.56355	0.806657	0.933765	0.956722
Treg_VDAC1_IL246	0.417428	0.0920003	0.699706	0.76152	0.651828	0.97687
Treg_VDAC1_IL18	0.943113	0.117105	0.39124	0.99106	0.664706	0.939546
Treg_GLUT1_Unstim	0.711557	0.742059	0.887162	0.905355	0.961473	1
Treg_GLUT1_LPS	0.750584	0.290896	0.799639	0.920274	0.812951	0.999435
Treg_GLUT1_IL246	0.512339	0.519887	0.460843	0.814021	0.904316	0.94277
Treg_GLUT1_IL18	0.417428	0.269038	0.887162	0.76152	0.79657	1
Treg_CPT1a_Unstim	0.148001	0.161507	0.0067687	0.567898	0.707722	0.874351
Treg_CPT1a_LPS	0.520727	0.176728	0.0622328	0.817858	0.72784	0.874351
Treg_CPT1a_IL246	0.617421	0.592341	0.0920339	0.865495	0.913313	0.874351
Treg_CPT1a_IL18	0.984473	0.164469	0.815118	1	0.709353	1
Treg_pCREB_Unstim	0.381159	0.358299	0.0356876	0.76152	0.83826	0.874351
Treg_pCREB_LPS	0.388254	0.379232	0.762821	0.76152	0.846128	0.992609
Treg_pCREB_IL246	0.912186	0.956907	0.89032	0.980202	1	1
Treg_pCREB_IL18	0.922483	0.933446	0.422893	0.981622	1	0.939546
Treg_pSTAT5_Unstim	0.0350036	0.855756	0.915644	0.389304	0.995222	1
Treg_pSTAT5_IL246	0.00197238	0.179896	0.906136	0.17286	0.728108	1
Treg_pP38_Unstim	0.733703	0.243203	0.370931	0.916955	0.781503	0.939546
Treg_pP38_LPS	0.810312	0.170516	0.374672	0.942854	0.717083	0.939546
Treg_pP38_IL18	0.314327	0.775476	0.84712	0.722648	0.973667	1
Treg_pSTAT1_Unstim	0.407819	1	1	0.76152	1	1
Treg_pSTAT1_IL246	0.730889	0.679031	0.711484	0.915714	0.938868	0.97912
Treg_pSTAT3_Unstim	0.000109848	0.15352	0.0469255	0.120339	0.706306	0.874351
Treg_pSTAT3_IL246	0.225094	0.683475	0.197379	0.658454	0.938868	0.89908
Treg_prpS6_Unstim	0.320939	0.832707	0.805822	0.724925	0.988867	1
Treg_prpS6_LPS	0.245562	0.15006	0.222046	0.67847	0.702522	0.922461
Treg_prpS6_IL246	0.148001	0.144573	0.146242	0.567898	0.685627	0.874351
Treg_prpS6_IL18	0.830488	0.494722	0.72054	0.950183	0.889717	0.983615
Treg_PD-L1_Unstim	0.529185	0.779474	0.00790612	0.819395	0.973667	0.874351
Treg_PD-L1_LPS	0.171067	0.532713	0.979273	0.611431	0.904316	1
Treg_PD-L1_IL246	0.810312	0.647779	0.120456	0.942854	0.93374	0.874351
Treg_PD-L1_IL18	0.353584	0.273317	0.147355	0.752139	0.797386	0.874351
Treg_CD44_Unstim	0.230093	0.910043	0.146242	0.664676	1	0.874351
Treg_CD44_LPS	0.626588	0.647779	0.526384	0.867797	0.93374	0.950006
Treg_CD44_IL246	0.320939	0.972569	0.708608	0.724925	1	0.97912
Treg_CD44_IL18	0.124183	0.295408	0.24074	0.546357	0.814136	0.937432
Treg_pNFkB_Unstim	0.256272	0.313919	0.884006	0.684746	0.81589	1
Treg_pNFkB_LPS	0.0663788	0.0138515	0.382467	0.453072	0.433192	0.939546
Treg_pNFkB_IL246	0.395429	0.0254092	0.858825	0.76152	0.521839	1
Treg_pNFkB_IL18	0.267301	0.134063	0.495555	0.69473	0.676803	0.948432
Treg_pERK1-2_Unstim	0.302328	0.863491	0.49303	0.71844	0.997316	0.948432
Treg_pERK1-2_LPS	0.590279	0.124154	0.912473	0.852539	0.674902	1
Treg_pERK1-2_IL246	0.740763	0.809783	0.684961	0.916955	0.982953	0.973637
Treg_pERK1-2_IL18	0.0178941	0.07781	0.49303	0.318748	0.626404	0.948432
Treg_pSTAT6_Unstim	0.442543	0.495009	0.968543	0.773214	0.889717	1
Treg_pSTAT6_IL246	0.810312	0.585567	0.925164	0.942854	0.912501	1
Treg_pPLCg1_Unstim	0.225094	0.353181	0.0542808	0.658454	0.83826	0.874351
Treg_pPLCg1_LPS	0.0125057	0.626738	0.534242	0.268627	0.928453	0.953972
Treg_pPLCg1_IL246	0.151671	0.894483	0.753696	0.573939	1	0.992396
Treg_pPLCg1_IL18	0.410016	0.964736	0.316698	0.76152	1	0.937432
Treg_CXCR4_Unstim	0.220173	0.647779	0.344502	0.654545	0.93374	0.937432
Treg_CXCR4_LPS	0.353584	0.742059	0.64146	0.752139	0.961473	0.965937
Treg_CXCR4_IL246	0.590279	0.0267275	0.382467	0.852539	0.521839	0.939546
Treg_CXCR4_IL18	0.130661	1.51536e-06	0.21754	0.548426	0.00332015	0.922461
Treg_CD62L_Unstim	0.250877	0.0640316	0.714565	0.680287	0.612635	0.97912
Treg_CD62L_LPS	0.256272	0.0196287	0.503171	0.684746	0.492103	0.948432
Treg_CD62L_IL246	0.00964331	0.13153	0.966523	0.25456	0.674902	1
Treg_CD62L_IL18	0.144399	0.38458	0.0190638	0.565972	0.850268	0.874351
Treg_HK2_Unstim	0.12104	0.0939118	0.475551	0.542328	0.651828	0.944415
Treg_HK2_LPS	0.974125	0.605996	0.836909	1	0.917579	1
Treg_HK2_IL246	0.0191883	0.0560164	0.478027	0.323396	0.607584	0.944415
Treg_HK2_IL18	0.0020604	0.240373	0.420583	0.173628	0.780606	0.939546
Treg_CD63_Unstim	0.737824	0.554387	0.751206	0.916955	0.905788	0.992396
Treg_CD63_IL246	0.840822	0.554387	0.506518	0.953048	0.905788	0.948432
Treg_CD63_IL18	0.423853	0.369727	0.515867	0.761864	0.842014	0.948432
CD8Tcell_VDAC1_Unstim	0.133997	0.832707	0.326454	0.55709	0.988867	0.937432
CD8Tcell_VDAC1_IL246	0.192263	0.0386303	0.072386	0.636328	0.568047	0.874351
CD8Tcell_VDAC1_IL18	0.673271	0.106058	0.134419	0.891504	0.651828	0.874351
CD8Tcell_GLUT1_Unstim	0.360357	0.13153	0.220537	0.752662	0.674902	0.922461
CD8Tcell_GLUT1_IL246	0.0373089	0.0414871	0.610313	0.390618	0.590248	0.96132
CD8Tcell_GLUT1_IL18	0.943113	0.0669052	0.89348	0.99106	0.615922	1
CD8Tcell_CPT1a_Unstim	0.943113	0.338108	0.0650888	0.99106	0.83142	0.874351
CD8Tcell_CPT1a_IL246	0.220173	0.558836	0.0776131	0.654545	0.906385	0.874351
CD8Tcell_CPT1a_IL18	0.692315	0.124154	0.516	0.898616	0.674902	0.948432
CD8Tcell_pCREB_Unstim	0.80027	0.358299	0.118558	0.940156	0.83826	0.874351
CD8Tcell_pCREB_IL246	0.682768	0.956907	0.42521	0.891504	1	0.939546
CD8Tcell_pCREB_IL18	0.333753	0.38458	0.937874	0.736408	0.850268	1
CD8Tcell_pSTAT5_Unstim	0.320939	0.805977	0.92834	0.724925	0.982953	1
CD8Tcell_pSTAT5_IL246	0.106247	0.779474	0.988838	0.518456	0.973667	1
CD8Tcell_pP38_Unstim	0.884215	0.287699	0.599534	0.972059	0.812951	0.956722
CD8Tcell_pSTAT1_Unstim	0.407819	1	1	0.76152	1	1
CD8Tcell_pSTAT1_IL246	0.0291604	0.475333	0.605835	0.371457	0.889656	0.959787
CD8Tcell_pSTAT3_Unstim	0.168674	0.985121	0.741052	0.606837	1	0.990133
CD8Tcell_pSTAT3_IL246	0.0644822	0.117105	0.56355	0.44709	0.664706	0.956722
CD8Tcell_prpS6_Unstim	0.261746	0.764441	0.778102	0.690947	0.967027	0.992907
CD8Tcell_prpS6_IL246	0.0385092	0.18636	0.109415	0.390618	0.734378	0.874351
CD8Tcell_prpS6_IL18	0.626588	0.578829	0.432205	0.867797	0.910419	0.942184
CD8Tcell_PD-L1_Unstim	0.701912	0.507223	0.171	0.900931	0.896953	0.877428
CD8Tcell_PD-L1_IL246	0.167046	0.941261	0.679096	0.60197	1	0.973637
CD8Tcell_PD-L1_IL18	0.353584	0.095855	0.253802	0.752139	0.651828	0.937432
CD8Tcell_CD44_Unstim	0.148001	0.787022	0.588092	0.567898	0.973667	0.956722
CD8Tcell_CD44_IL246	0.0361406	0.30457	0.148475	0.390618	0.81589	0.874351
CD8Tcell_CD44_IL18	0.0464207	0.313919	0.178621	0.42028	0.81589	0.88672
CD8Tcell_pNFkB_Unstim	0.994824	0.440564	0.577124	1	0.872764	0.956722
CD8Tcell_pNFkB_IL246	0.381159	0.0939118	0.62722	0.76152	0.651828	0.961638
CD8Tcell_pNFkB_IL18	0.89164	0.817407	0.547468	0.972415	0.982953	0.956722
CD8Tcell_pERK1-2_Unstim	0.367035	0.458076	0.698216	0.759734	0.883008	0.97687
CD8Tcell_pERK1-2_IL246	0.608313	0.802177	0.871399	0.860435	0.981335	1
CD8Tcell_pERK1-2_IL18	0.0328211	0.0882712	0.747631	0.389304	0.651828	0.992396
CD8Tcell_pSTAT6_Unstim	0.489048	0.187572	0.310449	0.802024	0.735388	0.937432
CD8Tcell_pSTAT6_IL246	0.210564	0.532713	0.258825	0.651619	0.904316	0.937432
CD8Tcell_pPLCg1_Unstim	0.626588	0.705244	0.0874978	0.867797	0.952057	0.874351
CD8Tcell_pPLCg1_IL246	0.267301	0.626738	0.884006	0.69473	0.928453	1
CD8Tcell_pPLCg1_IL18	0.17516	0.206777	0.344502	0.616011	0.742704	0.937432
CD8Tcell_CXCR4_Unstim	0.80027	0.0131109	0.073665	0.940156	0.428747	0.874351
CD8Tcell_CXCR4_IL246	0.12104	0.121768	0.413699	0.542328	0.674902	0.939546
CD8Tcell_CXCR4_IL18	0.0350036	0.0101944	0.607515	0.389304	0.378576	0.960365
CD8Tcell_CD62L_Unstim	0.290328	0.0235374	0.446393	0.716339	0.510598	0.94277
CD8Tcell_CD62L_IL246	0.0252172	0.894483	0.156494	0.356458	1	0.874351
CD8Tcell_CD62L_IL18	0.0260756	0.406432	0.588092	0.360166	0.85872	0.956722
CD8Tcell_HK2_Unstim	0.447856	0.155703	0.510848	0.773859	0.706306	0.948432
CD8Tcell_HK2_IL246	0.261746	0.108199	0.992027	0.690947	0.651828	1
CD8Tcell_HK2_IL18	0.109085	0.112582	0.384649	0.526442	0.652561	0.939546
CD8Tcell_CD63_Unstim	0.296288	0.181494	0.390696	0.71844	0.728108	0.939546
CD8Tcell_CD63_IL246	0.360357	0.443478	0.474242	0.752662	0.875633	0.944415
CD8Tcell_CD63_IL18	0.932792	0.840381	0.493015	0.987317	0.9894	0.948432
CD8CM_VDAC1_Unstim	0.103468	0.654857	0.516	0.515223	0.933765	0.948432
CD8CM_VDAC1_IL246	0.463531	0.117105	0.0860264	0.786674	0.664706	0.874351
CD8CM_VDAC1_IL18	0.850777	0.112582	0.113003	0.955435	0.652561	0.874351
CD8CM_GLUT1_Unstim	0.256272	0.139242	0.858825	0.684746	0.680092	1
CD8CM_GLUT1_IL246	0.0191883	0.0535378	0.468165	0.323396	0.607584	0.944415
CD8CM_GLUT1_IL18	0.943113	0.0654554	0.950599	0.99106	0.615506	1
CD8CM_CPT1a_Unstim	0.84062	0.464204	0.127288	0.953048	0.886723	0.874351
CD8CM_CPT1a_IL246	0.140865	0.429008	0.0266658	0.563203	0.865522	0.874351
CD8CM_CPT1a_IL18	0.608313	0.0698842	0.286777	0.860435	0.619904	0.937432
CD8CM_pCREB_Unstim	0.463531	0.539186	0.0467517	0.786674	0.904316	0.874351
CD8CM_pCREB_IL246	0.537712	0.669106	0.82444	0.825597	0.933765	1
CD8CM_pCREB_IL18	0.417428	0.949081	0.610313	0.76152	1	0.96132
CD8CM_pSTAT5_Unstim	0.0464207	0.500899	0.687901	0.42028	0.892345	0.973637
CD8CM_pSTAT5_IL246	0.770347	0.585567	0.574397	0.92687	0.912501	0.956722
CD8CM_pP38_Unstim	0.379297	0.610794	0.725221	0.76152	0.92226	0.986875
CD8CM_pP38_IL18	0.27682	0.706917	0.841387	0.707449	0.953729	1
CD8CM_pSTAT1_Unstim	1	1	1	1	1	1
CD8CM_pSTAT3_Unstim	0.262419	0.967292	0.875221	0.691059	1	1
CD8CM_pSTAT3_IL246	0.780286	0.373929	0.714565	0.930145	0.842014	0.97912
CD8CM_prpS6_Unstim	0.367211	0.925638	0.950599	0.759734	1	1
CD8CM_prpS6_IL246	0.0243834	0.244331	0.081732	0.356458	0.781503	0.874351
CD8CM_prpS6_IL18	0.810312	0.69796	0.729533	0.942854	0.949242	0.988502
CD8CM_PD-L1_Unstim	0.750584	0.41763	0.0304326	0.920274	0.86242	0.874351
CD8CM_PD-L1_IL246	0.360357	0.949081	0.460843	0.752662	1	0.94277
CD8CM_PD-L1_IL18	0.711557	0.654857	0.0552894	0.905355	0.933765	0.874351
CD8CM_CD44_Unstim	0.130661	0.260619	0.113914	0.548426	0.793077	0.874351
CD8CM_CD44_IL246	0.0540199	0.338108	0.139698	0.428832	0.83142	0.874351
CD8CM_CD44_IL18	0.0832624	0.0811787	0.149601	0.472611	0.628489	0.874351
CD8CM_pNFkB_Unstim	0.520727	0.333177	0.448783	0.817858	0.828593	0.94277
CD8CM_pNFkB_IL246	0.537712	0.009909	0.310937	0.825597	0.374321	0.937432
CD8CM_pNFkB_IL18	0.953443	0.423297	0.513421	0.994758	0.865153	0.948432
CD8CM_pERK1-2_Unstim	0.721245	0.368615	0.861966	0.912914	0.840544	1
CD8CM_pERK1-2_IL246	0.440133	0.69796	0.812016	0.769619	0.949242	1
CD8CM_pERK1-2_IL18	0.12104	0.124154	0.618741	0.542328	0.674902	0.961638
CD8CM_pSTAT6_Unstim	0.973976	0.928081	0.310449	1	1	0.937432
CD8CM_pSTAT6_IL246	0.984473	0.727256	0.516	1	0.961049	0.948432
CD8CM_pPLCg1_Unstim	0.520727	0.84807	0.156494	0.817858	0.992586	0.874351
CD8CM_pPLCg1_IL246	0.267301	0.988242	0.90297	0.69473	1	1
CD8CM_pPLCg1_IL18	0.290328	0.0326081	0.593612	0.716339	0.558158	0.956722
CD8CM_CXCR4_Unstim	0.0765631	0.30457	0.0838569	0.464681	0.81589	0.874351
CD8CM_CXCR4_IL246	0.0832624	0.236461	0.778102	0.472611	0.777907	0.992907
CD8CM_CXCR4_IL18	0.00044889	0.00187389	0.299624	0.140502	0.162492	0.937432
CD8CM_CD62L_Unstim	0.572496	0.13153	0.601937	0.848672	0.674902	0.958718
CD8CM_CD62L_IL246	0.11494	0.353181	0.358971	0.535817	0.83826	0.937432
CD8CM_CD62L_IL18	0.512339	0.423297	0.269077	0.814021	0.865153	0.937432
CD8CM_HK2_Unstim	0.463531	0.328292	0.441635	0.786674	0.825819	0.94277
CD8CM_HK2_IL246	0.148001	0.221263	0.744605	0.567898	0.763443	0.990546
CD8CM_HK2_IL18	0.0765631	0.176728	0.309032	0.464681	0.72784	0.937432
CD8CM_CD63_Unstim	0.402683	0.446409	0.293015	0.76152	0.875633	0.937432
CD8CM_CD63_IL246	0.682768	0.840381	0.16003	0.891504	0.9894	0.874351
CD8CM_CD63_IL18	0.770347	0.476284	0.358969	0.92687	0.889656	0.937432
CD8EM_VDAC1_Unstim	0.11494	0.727256	0.599156	0.535817	0.961049	0.956722
CD8EM_VDAC1_IL246	0.572496	0.119419	0.207282	0.848672	0.674902	0.913791
CD8EM_VDAC1_IL18	0.943113	0.406432	0.190521	0.99106	0.85872	0.895798
CD8EM_GLUT1_Unstim	0.581356	0.0794798	0.177333	0.8503	0.626404	0.88672
CD8EM_GLUT1_IL246	0.0397421	0.0626335	0.334398	0.395795	0.612635	0.937432
CD8EM_GLUT1_IL18	0.730983	0.0761688	0.947416	0.915714	0.626404	1
CD8EM_CPT1a_Unstim	0.901905	0.358299	0.105058	0.976321	0.83826	0.874351
CD8EM_CPT1a_IL246	0.183564	0.295408	0.0589434	0.62842	0.814136	0.874351
CD8EM_CPT1a_IL18	0.963781	0.108199	0.473082	0.998413	0.651828	0.944415
CD8EM_pCREB_Unstim	0.654433	0.592341	0.234389	0.886743	0.913313	0.930338
CD8EM_pCREB_IL246	0.5637	0.488534	0.588092	0.843049	0.889717	0.956722
CD8EM_pCREB_IL18	0.810312	0.79459	0.320577	0.942854	0.977511	0.937432
CD8EM_pSTAT5_Unstim	0.590143	0.734303	0.54481	0.852539	0.961473	0.956722
CD8EM_pSTAT5_IL246	0.220173	0.599151	0.802729	0.654545	0.914801	1
CD8EM_pP38_Unstim	0.796793	0.210399	0.984268	0.940156	0.74835	1
CD8EM_pP38_IL18	0.512185	0.325764	0.246248	0.814021	0.825819	0.937432
CD8EM_pSTAT1_Unstim	1	1	1	1	1	1
CD8EM_pSTAT3_Unstim	0.810111	0.513953	0.196444	0.942854	0.9023	0.89908
CD8EM_pSTAT3_IL246	0.701912	0.941261	0.979273	0.900931	1	1
CD8EM_prpS6_Unstim	0.28445	0.902258	0.682026	0.71145	1	0.973637
CD8EM_prpS6_IL246	0.0125057	0.286432	0.118558	0.268627	0.810817	0.874351
CD8EM_prpS6_IL18	0.871166	0.599151	0.473082	0.964002	0.914801	0.944415
CD8EM_PD-L1_Unstim	0.278653	0.825049	0.972897	0.707449	0.985113	1
CD8EM_PD-L1_IL246	0.026959	0.519887	0.310937	0.360166	0.904316	0.937432
CD8EM_PD-L1_IL18	0.479506	0.264805	0.356881	0.794103	0.794778	0.937432
CD8EM_CD44_Unstim	0.0723461	0.592341	0.406883	0.460786	0.913313	0.939546
CD8EM_CD44_IL246	0.060823	0.34811	0.092808	0.444211	0.83826	0.874351
CD8EM_CD44_IL18	0.07031	0.313919	0.356881	0.45848	0.81589	0.937432
CD8EM_pNFkB_Unstim	0.790261	0.925638	0.375967	0.93441	1	0.939546
CD8EM_pNFkB_IL246	0.333753	0.161507	0.558164	0.736408	0.707722	0.956722
CD8EM_pNFkB_IL18	0.932792	0.956907	0.478027	0.987317	1	0.944415
CD8EM_pERK1-2_Unstim	0.432319	0.716082	0.968115	0.767271	0.959419	1
CD8EM_pERK1-2_IL246	0.974125	0.482388	0.635748	1	0.889656	0.961963
CD8EM_pERK1-2_IL18	0.183564	0.363463	0.960152	0.62842	0.83826	1
CD8EM_pSTAT6_Unstim	0.407819	1	0.310449	0.76152	1	0.937432
CD8EM_pSTAT6_IL246	0.391826	0.633719	0.400131	0.76152	0.93124	0.939546
CD8EM_pPLCg1_Unstim	0.635814	0.612876	0.042102	0.875042	0.92226	0.874351
CD8EM_pPLCg1_IL246	0.290328	0.825049	0.815118	0.716339	0.985113	1
CD8EM_pPLCg1_IL18	0.144399	0.309221	0.346546	0.565972	0.81589	0.937432
CD8EM_CXCR4_Unstim	0.130661	0.173601	0.155329	0.548426	0.724495	0.874351
CD8EM_CXCR4_IL246	0.0252172	0.0445207	0.830669	0.356458	0.602129	1
CD8EM_CXCR4_IL18	0.0149878	0.000851486	0.193243	0.295841	0.0966309	0.895798
CD8EM_CD62L_Unstim	0.626574	0.522866	0.676103	0.867797	0.904316	0.973637
CD8EM_CD62L_IL246	0.780286	0.956907	0.963337	0.930145	1	1
CD8EM_CD62L_IL18	0.201262	0.661966	0.787312	0.644389	0.933765	0.997548
CD8EM_HK2_Unstim	0.495778	0.395415	0.320577	0.805225	0.85872	0.937432
CD8EM_HK2_IL246	0.225094	0.0201498	0.972897	0.658454	0.492103	1
CD8EM_HK2_IL18	0.106247	0.059913	0.778102	0.518456	0.607728	0.992907
CD8EM_CD63_Unstim	0.994824	0.949081	0.655833	1	1	0.969589
CD8EM_CD63_IL246	0.424919	0.592341	0.415987	0.761864	0.913313	0.939546
CD8EM_CD63_IL18	0.529185	0.578829	0.382467	0.819395	0.910419	0.939546
CD8Naive_VDAC1_Unstim	0.151671	0.809783	0.334398	0.573939	0.982953	0.937432
CD8Naive_VDAC1_IL246	0.148001	0.0247715	0.0769434	0.567898	0.521839	0.874351
CD8Naive_VDAC1_IL18	0.395429	0.059913	0.145135	0.76152	0.607728	0.874351
CD8Naive_GLUT1_Unstim	0.0464207	0.878964	0.868253	0.42028	0.999901	1
CD8Naive_GLUT1_IL246	0.0297662	0.0626335	0.596381	0.376981	0.612635	0.956722
CD8Naive_GLUT1_IL18	0.626588	0.117105	0.884006	0.867797	0.664706	1
CD8Naive_CPT1a_Unstim	0.740763	0.988242	0.113003	0.916955	1	0.874351
CD8Naive_CPT1a_IL246	0.111982	0.507223	0.292237	0.52992	0.896953	0.937432
CD8Naive_CPT1a_IL18	0.333753	0.482388	0.976085	0.736408	0.889656	1
CD8Naive_pCREB_Unstim	0.137398	0.633719	0.091265	0.560593	0.93124	0.874351
CD8Naive_pCREB_IL246	0.984473	0.764441	0.912473	1	0.967027	1
CD8Naive_pCREB_IL18	0.235171	0.585567	0.590849	0.664676	0.912501	0.956722
CD8Naive_pSTAT5_Unstim	0.0120554	0.749496	0.941054	0.268627	0.964834	1
CD8Naive_pSTAT5_IL246	0.245562	0.488534	0.849418	0.67847	0.889717	1
CD8Naive_pP38_Unstim	0.888958	0.471898	0.281039	0.972415	0.889656	0.937432
CD8Naive_pSTAT1_Unstim	0.407819	1	1	0.76152	1	1
CD8Naive_pSTAT1_IL246	0.745666	0.817396	0.312833	0.920274	0.982953	0.937432
CD8Naive_pSTAT3_Unstim	0.00643752	0.140794	0.0987386	0.246892	0.680257	0.874351
CD8Naive_pSTAT3_IL246	0.0235737	0.379232	0.729533	0.356458	0.846128	0.988502
CD8Naive_prpS6_Unstim	0.230093	0.956907	0.950599	0.664676	1	1
CD8Naive_prpS6_IL246	0.060823	0.103952	0.0905013	0.444211	0.651828	0.874351
CD8Naive_prpS6_IL18	0.682768	0.406432	0.365287	0.891504	0.85872	0.939546
CD8Naive_PD-L1_Unstim	0.760446	0.676276	0.0920339	0.922046	0.937204	0.874351
CD8Naive_PD-L1_IL246	0.410016	0.980404	0.906136	0.76152	1	1
CD8Naive_PD-L1_IL18	0.417428	0.0560164	0.190521	0.76152	0.607584	0.895798
CD8Naive_CD44_Unstim	0.447856	0.434764	0.382467	0.773859	0.869132	0.939546
CD8Naive_CD44_IL246	0.0556582	0.295408	0.106784	0.430908	0.814136	0.874351
CD8Naive_CD44_IL18	0.0787456	0.273317	0.111198	0.471398	0.797386	0.874351
CD8Naive_pNFkB_Unstim	0.417428	0.256478	0.812016	0.76152	0.790356	1
CD8Naive_pNFkB_IL246	0.245562	0.112582	0.432205	0.67847	0.652561	0.942184
CD8Naive_pNFkB_IL18	0.701912	0.764441	0.490512	0.900931	0.967027	0.948432
CD8Naive_pERK1-2_Unstim	0.370618	0.406272	0.562187	0.76152	0.85872	0.956722
CD8Naive_pERK1-2_IL246	0.314654	0.669106	0.453586	0.722648	0.933765	0.94277
CD8Naive_pERK1-2_IL18	0.0464207	0.0434893	0.921989	0.42028	0.602129	1
CD8Naive_pSTAT6_Unstim	0.375979	0.473678	0.310449	0.76152	0.889656	0.937432
CD8Naive_pSTAT6_IL246	0.830488	0.676276	0.604723	0.950183	0.937204	0.958718
CD8Naive_pPLCg1_Unstim	0.89164	0.532713	0.0824354	0.972415	0.904316	0.874351
CD8Naive_pPLCg1_IL246	0.296288	0.719893	0.918816	0.71844	0.959419	1
CD8Naive_pPLCg1_IL18	0.230093	0.192993	0.356881	0.664676	0.735388	0.937432
CD8Naive_CXCR4_Unstim	0.187877	0.756957	0.122378	0.633289	0.965363	0.874351
CD8Naive_CXCR4_IL246	0.026959	0.328292	0.281386	0.360166	0.825819	0.937432
CD8Naive_CXCR4_IL18	0.00964331	0.00431616	0.808918	0.25456	0.278138	1
CD8Naive_CD62L_Unstim	0.410016	0.41763	0.48051	0.76152	0.86242	0.94676
CD8Naive_CD62L_IL246	0.0350036	0.0572911	0.998405	0.389304	0.607728	1
CD8Naive_CD62L_IL18	0.0252172	0.482388	0.136511	0.356458	0.889656	0.874351
CD8Naive_HK2_Unstim	0.912186	0.368673	0.222046	0.980202	0.840544	0.922461
CD8Naive_HK2_IL246	0.144399	0.183107	0.382467	0.565972	0.728108	0.939546
CD8Naive_HK2_IL18	0.12739	0.095855	0.386838	0.548353	0.651828	0.939546
CD8Naive_CD63_Unstim	0.833034	0.47861	0.990296	0.952101	0.889656	1
CD8Naive_CD63_IL246	0.833034	0.47861	0.735272	0.952101	0.889656	0.989312
CD8Naive_CD63_IL18	0.299644	0.623025	0.406312	0.71844	0.928453	0.939546
CD8Trm_VDAC1_Unstim	0.572496	0.764441	0.270813	0.848672	0.967027	0.937432
CD8Trm_VDAC1_IL246	0.148001	0.0359425	0.105918	0.567898	0.568047	0.874351
CD8Trm_VDAC1_IL18	0.901905	0.129035	0.150733	0.976321	0.674902	0.874351
CD8Trm_GLUT1_Unstim	0.770347	0.0535378	0.338417	0.92687	0.607584	0.937432
CD8Trm_GLUT1_IL246	0.0683212	0.0260612	0.534242	0.45499	0.521839	0.953972
CD8Trm_GLUT1_IL18	0.780286	0.121768	0.992027	0.930145	0.674902	1
CD8Trm_CPT1a_Unstim	0.730983	0.373929	0.135462	0.915714	0.842014	0.874351
CD8Trm_CPT1a_IL246	0.230093	0.389975	0.0319986	0.664676	0.854435	0.874351
CD8Trm_CPT1a_IL18	0.932792	0.203266	0.679096	0.987317	0.742704	0.973637
CD8Trm_pCREB_Unstim	0.673271	0.440564	0.15417	0.891504	0.872764	0.874351
CD8Trm_pCREB_IL246	0.30845	0.925638	0.0889893	0.722648	1	0.874351
CD8Trm_pCREB_IL18	0.410016	0.917836	0.849418	0.76152	1	1
CD8Trm_pSTAT5_Unstim	0.984454	0.886333	0.988838	1	1	1
CD8Trm_pSTAT5_IL246	0.0765631	0.565463	0.918816	0.464681	0.906385	1
CD8Trm_pP38_Unstim	0.736945	0.70427	0.984268	0.916955	0.952057	1
CD8Trm_pP38_IL18	0.0716911	0.103488	0.759471	0.460786	0.651828	0.992609
CD8Trm_pSTAT1_Unstim	1	1	1	1	1	1
CD8Trm_pSTAT3_Unstim	0.577711	0.907364	0.339699	0.8503	1	0.937432
CD8Trm_pSTAT3_IL246	0.320939	0.726799	0.928229	0.724925	0.961049	1
CD8Trm_prpS6_Unstim	0.320939	0.902258	0.661619	0.724925	1	0.970286
CD8Trm_prpS6_IL246	0.0243834	0.338108	0.242346	0.356458	0.83142	0.937432
CD8Trm_prpS6_IL18	0.581356	0.719893	0.344502	0.8503	0.959419	0.937432
CD8Trm_PD-L1_Unstim	0.963781	0.661966	0.0789669	0.998413	0.933765	0.874351
CD8Trm_PD-L1_IL246	0.159218	0.933446	0.778102	0.586297	1	0.992907
CD8Trm_PD-L1_IL18	0.410016	0.203266	0.250491	0.76152	0.742704	0.937432
CD8Trm_CD44_Unstim	0.0573376	0.676276	0.47062	0.439254	0.937204	0.944415
CD8Trm_CD44_IL246	0.0235737	0.572127	0.676171	0.356458	0.906385	0.973637
CD8Trm_CD44_IL18	0.0139472	0.429008	0.161222	0.282947	0.865522	0.874351
CD8Trm_pNFkB_Unstim	0.740763	0.787022	0.618741	0.916955	0.973667	0.961638
CD8Trm_pNFkB_IL246	0.537712	0.299965	0.956967	0.825597	0.814404	1
CD8Trm_pNFkB_IL18	0.790261	0.949081	0.402376	0.93441	1	0.939546
CD8Trm_pERK1-2_Unstim	0.424648	0.408975	0.474013	0.761864	0.86242	0.944415
CD8Trm_pERK1-2_IL246	0.80027	0.363463	0.297766	0.940156	0.83826	0.937432
CD8Trm_pERK1-2_IL18	0.0107896	0.353181	0.684961	0.256956	0.83826	0.973637
CD8Trm_pSTAT6_Unstim	0.407819	1	0.310449	0.76152	1	0.937432
CD8Trm_pSTAT6_IL246	0.524904	0.500952	0.369527	0.819395	0.892345	0.939546
CD8Trm_pPLCg1_Unstim	0.780286	0.592341	0.0425079	0.930145	0.913313	0.874351
CD8Trm_pPLCg1_IL246	0.388254	0.69796	0.912473	0.76152	0.949242	1
CD8Trm_pPLCg1_IL18	0.15541	0.141888	0.344502	0.575173	0.680257	0.937432
CD8Trm_CXCR4_Unstim	1	0.0386303	0.16003	1	0.568047	0.874351
CD8Trm_CXCR4_IL246	0.0410084	0.037716	0.796553	0.406558	0.568047	0.999435
CD8Trm_CXCR4_IL18	0.0524221	0.000882072	0.365287	0.428832	0.0966309	0.939546
CD8Trm_CD62L_Unstim	0.21533	0.00830807	0.554127	0.654545	0.370192	0.956722
CD8Trm_CD62L_IL246	0.440133	0.434764	0.661619	0.769619	0.869132	0.970286
CD8Trm_CD62L_IL18	0.974125	0.507223	0.762821	1	0.896953	0.992609
CD8Trm_HK2_Unstim	0.692315	0.654857	0.258825	0.898616	0.933765	0.937432
CD8Trm_HK2_IL246	0.192263	0.0217864	0.49303	0.636328	0.492103	0.948432
CD8Trm_HK2_IL18	0.256272	0.0547654	0.992027	0.684746	0.607584	1
CD8Trm_CD63_Unstim	0.424919	0.152862	0.846287	0.761864	0.705094	1
CD8Trm_CD63_IL246	0.333753	0.756957	0.352724	0.736408	0.965363	0.937432
CD8Trm_CD63_IL18	0.353584	0.949081	0.248847	0.752139	1	0.937432
Ki67CD8Tcell_VDAC1_Unstim	0.109085	0.894483	0.510848	0.526442	1	0.948432
Ki67CD8Tcell_VDAC1_IL246	0.302328	0.00909499	0.072386	0.71844	0.370192	0.874351
Ki67CD8Tcell_VDAC1_IL18	0.963781	0.0811787	0.270813	0.998413	0.628489	0.937432
Ki67CD8Tcell_GLUT1_Unstim	0.645096	0.217575	0.909304	0.878983	0.761137	1
Ki67CD8Tcell_GLUT1_IL246	0.0980833	0.343086	0.995216	0.508039	0.836153	1
Ki67CD8Tcell_GLUT1_IL18	0.608313	0.0405156	0.846287	0.860435	0.580193	1
Ki67CD8Tcell_CPT1a_Unstim	0.250877	0.539186	0.406883	0.680287	0.904316	0.939546
Ki67CD8Tcell_CPT1a_IL246	0.0723461	0.183107	0.0860264	0.460786	0.728108	0.874351
Ki67CD8Tcell_CPT1a_IL18	0.440133	0.192993	0.276065	0.769619	0.735388	0.937432
Ki67CD8Tcell_pCREB_Unstim	0.912186	0.705244	0.523778	0.980202	0.952057	0.949998
Ki67CD8Tcell_pCREB_IL246	0.820385	0.654857	0.0124135	0.946034	0.933765	0.874351
Ki67CD8Tcell_pCREB_IL18	0.871166	0.0811787	0.145135	0.964002	0.628489	0.874351
Ki67CD8Tcell_pSTAT5_Unstim	0.780277	0.976485	0.846287	0.930145	1	1
Ki67CD8Tcell_pSTAT5_IL246	0.30845	0.871221	0.73555	0.722648	0.998872	0.989312
Ki67CD8Tcell_pP38_Unstim	0.537587	0.524374	0.531855	0.825597	0.904316	0.953596
Ki67CD8Tcell_pP38_IL18	0.42475	0.513227	0.130599	0.761864	0.902289	0.874351
Ki67CD8Tcell_pSTAT1_Unstim	0.407819	1	1	0.76152	1	1
Ki67CD8Tcell_pSTAT1_IL246	0.0209296	0.201535	0.558091	0.350052	0.742704	0.956722
Ki67CD8Tcell_pSTAT3_Unstim	0.784907	0.97005	0.507682	0.93441	1	0.948432
Ki67CD8Tcell_pSTAT3_IL246	0.0744302	0.210333	0.833788	0.464605	0.74835	1
Ki67CD8Tcell_prpS6_Unstim	0.608313	0.964736	0.714565	0.860435	1	0.97912
Ki67CD8Tcell_prpS6_IL246	0.537712	0.232594	0.130307	0.825597	0.769809	0.874351
Ki67CD8Tcell_prpS6_IL18	0.617421	0.683475	0.54481	0.865495	0.938868	0.956722
Ki67CD8Tcell_PD-L1_Unstim	0.645096	0.545697	0.332401	0.878983	0.904316	0.937432
Ki67CD8Tcell_PD-L1_IL246	0.381159	0.626738	0.833788	0.76152	0.928453	1
Ki67CD8Tcell_PD-L1_IL18	0.850777	0.719893	0.796553	0.955435	0.959419	0.999435
Ki67CD8Tcell_CD44_Unstim	0.130661	0.640733	0.508282	0.548426	0.93155	0.948432
Ki67CD8Tcell_CD44_IL246	0.235171	0.358299	0.113003	0.664676	0.83826	0.874351
Ki67CD8Tcell_CD44_IL18	0.117959	0.0281045	0.149601	0.539558	0.521839	0.874351
Ki67CD8Tcell_pNFkB_Unstim	0.850777	0.787022	0.684961	0.955435	0.973667	0.973637
Ki67CD8Tcell_pNFkB_IL246	0.402683	0.343086	0.676171	0.76152	0.836153	0.973637
Ki67CD8Tcell_pNFkB_IL18	0.290328	0.871221	0.478027	0.716339	0.998872	0.944415
Ki67CD8Tcell_pERK1-2_Unstim	0.830481	0.972566	0.369479	0.950183	1	0.939546
Ki67CD8Tcell_pERK1-2_IL246	0.148001	0.817407	0.299624	0.567898	0.982953	0.937432
Ki67CD8Tcell_pERK1-2_IL18	0.790261	0.213932	0.367408	0.93441	0.757228	0.939546
Ki67CD8Tcell_pSTAT6_Unstim	0.319474	0.667061	0.310449	0.724925	0.933765	0.937432
Ki67CD8Tcell_pSTAT6_IL246	0.133997	0.500952	0.389035	0.55709	0.892345	0.939546
Ki67CD8Tcell_pPLCg1_Unstim	0.529185	0.482388	0.599156	0.819395	0.889656	0.956722
Ki67CD8Tcell_pPLCg1_IL246	0.830488	0.500952	0.815118	0.950183	0.892345	1
Ki67CD8Tcell_pPLCg1_IL18	0.881393	0.328292	0.787312	0.969444	0.825819	0.997548
Ki67CD8Tcell_CXCR4_Unstim	0.210564	0.059913	0.439266	0.651619	0.607728	0.94277
Ki67CD8Tcell_CXCR4_IL246	0.84062	0.0455726	0.24074	0.953048	0.607584	0.937432
Ki67CD8Tcell_CXCR4_IL18	0.302328	0.00336052	0.0126964	0.71844	0.24543	0.874351
Ki67CD8Tcell_CD62L_Unstim	0.00767119	0.0535378	0.112098	0.250859	0.607584	0.874351
Ki67CD8Tcell_CD62L_IL246	0.192263	0.787022	0.119504	0.636328	0.973667	0.874351
Ki67CD8Tcell_CD62L_IL18	0.302328	0.519887	0.759775	0.71844	0.904316	0.992609
Ki67CD8Tcell_HK2_Unstim	0.240327	0.0626335	0.283175	0.670772	0.612635	0.937432
Ki67CD8Tcell_HK2_IL246	0.00928609	0.037716	0.711584	0.25456	0.568047	0.97912
Ki67CD8Tcell_HK2_IL18	0.0385092	0.112582	0.523778	0.390618	0.652561	0.949998
Ki67CD8Tcell_CD63_Unstim	0.479506	0.52627	0.737035	0.794103	0.904316	0.990133
Ki67CD8Tcell_CD63_IL246	1	0.921736	0.334396	1	1	0.937432
Ki67CD8Tcell_CD63_IL18	0.89164	0.343086	0.599156	0.972415	0.836153	0.956722
MAIT_VDAC1_Unstim	0.133997	0.734645	0.463276	0.55709	0.961473	0.943928
MAIT_VDAC1_IL246	0.645096	0.059913	0.305246	0.878983	0.607728	0.937432
MAIT_VDAC1_IL18	0.447856	0.248334	0.0633625	0.773859	0.785138	0.874351
MAIT_GLUT1_Unstim	0.28445	0.0729711	0.833788	0.71145	0.626404	1
MAIT_GLUT1_IL246	0.0288038	0.00935944	0.404625	0.369059	0.370192	0.939546
MAIT_GLUT1_IL18	0.84062	0.0683814	0.884006	0.953048	0.619106	1
MAIT_CPT1a_Unstim	0.912186	0.488534	0.163626	0.980202	0.889717	0.874402
MAIT_CPT1a_IL246	0.0328211	0.192993	0.0450133	0.389304	0.735388	0.874351
MAIT_CPT1a_IL18	0.590279	0.0683814	0.558164	0.852539	0.619106	0.956722
MAIT_pCREB_Unstim	0.932792	0.309221	0.163626	0.987317	0.81589	0.874402
MAIT_pCREB_IL246	0.346893	0.488534	0.513421	0.748073	0.889717	0.948432
MAIT_pCREB_IL18	0.504022	0.206777	0.326454	0.806657	0.742704	0.937432
MAIT_pSTAT5_Unstim	0.350052	0.86319	0.937874	0.752139	0.997316	1
MAIT_pSTAT5_IL246	0.740763	0.640733	0.830669	0.916955	0.93155	1
MAIT_pP38_Unstim	0.743642	0.280179	0.337708	0.92	0.803501	0.937432
MAIT_pP38_IL18	0.346888	0.037716	0.644324	0.748073	0.568047	0.965941
MAIT_pSTAT1_Unstim	1	1	1	1	1	1
MAIT_pSTAT3_Unstim	0.301157	0.652225	0.894835	0.71844	0.933765	1
MAIT_pSTAT3_IL246	0.346893	0.612876	0.384649	0.748073	0.92226	0.939546
MAIT_prpS6_Unstim	0.320939	0.787022	0.805822	0.724925	0.973667	1
MAIT_prpS6_IL246	0.187877	0.199799	0.332401	0.633289	0.742704	0.937432
MAIT_prpS6_IL18	1	0.482388	0.62722	1	0.889656	0.961638
MAIT_PD-L1_Unstim	0.487605	0.572127	0.0568316	0.800257	0.906385	0.874351
MAIT_PD-L1_IL246	0.151671	0.519887	0.613117	0.573939	0.904316	0.961638
MAIT_PD-L1_IL18	0.663826	0.817407	0.995216	0.890111	0.982953	1
MAIT_CD44_Unstim	0.0155334	0.705244	0.427534	0.295945	0.952057	0.939546
MAIT_CD44_IL246	0.106247	0.578829	0.290409	0.518456	0.910419	0.937432
MAIT_CD44_IL18	0.0235737	0.458229	0.277831	0.356458	0.883008	0.937432
MAIT_pNFkB_Unstim	0.84062	0.964736	0.621562	0.953048	1	0.961638
MAIT_pNFkB_IL246	0.740763	0.121768	0.790389	0.916955	0.674902	0.997548
MAIT_pNFkB_IL18	0.455656	0.61979	0.604723	0.779345	0.928202	0.958718
MAIT_pERK1-2_Unstim	0.692059	0.323289	0.394544	0.898616	0.825819	0.939546
MAIT_pERK1-2_IL246	0.820385	0.69796	0.690845	0.946034	0.949242	0.974791
MAIT_pERK1-2_IL18	0.871166	0.565463	0.624388	0.964002	0.906385	0.961638
MAIT_pSTAT6_Unstim	0.407819	1	0.310449	0.76152	1	0.937432
MAIT_pSTAT6_IL246	0.649754	0.572127	0.547468	0.884231	0.906385	0.956722
MAIT_pPLCg1_Unstim	0.682768	0.41763	0.0310509	0.891504	0.86242	0.874351
MAIT_pPLCg1_IL246	0.55497	0.871221	0.963337	0.836848	0.998872	1
MAIT_pPLCg1_IL18	0.163097	0.248334	0.340437	0.594583	0.785138	0.937432
MAIT_CXCR4_Unstim	0.0178941	0.910043	0.542158	0.318748	1	0.956722
MAIT_CXCR4_IL246	0.151671	0.155703	0.744605	0.573939	0.706306	0.990546
MAIT_CXCR4_IL18	0.0063127	0.000738718	0.226619	0.246892	0.0952077	0.926348
MAIT_CD62L_Unstim	0.6062	0.262252	0.273429	0.860435	0.794778	0.937432
MAIT_CD62L_IL246	0.89164	0.458229	0.904553	0.972415	0.883008	1
MAIT_CD62L_IL18	0.15541	0.232594	0.309028	0.575173	0.769809	0.937432
MAIT_HK2_Unstim	0.682768	0.626738	0.0458756	0.891504	0.928453	0.874351
MAIT_HK2_IL246	0.15541	0.103952	0.976085	0.575173	0.651828	1
MAIT_HK2_IL18	0.645096	0.144573	0.42521	0.878983	0.685627	0.939546
MAIT_CD63_Unstim	0.447856	0.727256	0.682026	0.773859	0.961049	0.973637
MAIT_CD63_IL246	0.663826	0.612876	0.252143	0.890111	0.92226	0.937432
MAIT_CD63_IL18	0.402683	0.52628	0.226619	0.76152	0.904316	0.926348
NKTlike_VDAC1_Unstim	0.230093	0.749496	0.618741	0.664676	0.964834	0.961638
NKTlike_VDAC1_LPS	0.86096	0.545697	0.336404	0.960822	0.904316	0.937432
NKTlike_VDAC1_IL246	0.205875	0.00405655	0.125306	0.644389	0.277747	0.874351
NKTlike_VDAC1_IL18	0.608313	0.318663	0.305246	0.860435	0.821401	0.937432
NKTlike_GLUT1_Unstim	0.151671	0.949081	0.503171	0.573939	1	0.948432
NKTlike_GLUT1_LPS	0.440133	0.30457	0.140773	0.769619	0.81589	0.874351
NKTlike_GLUT1_IL246	0.314654	0.106058	0.644324	0.722648	0.651828	0.965941
NKTlike_GLUT1_IL18	0.487605	0.558836	0.877699	0.800257	0.906385	1
NKTlike_CPT1a_Unstim	0.455656	0.917836	0.114831	0.779345	1	0.874351
NKTlike_CPT1a_LPS	0.912186	0.13153	0.604723	0.980202	0.674902	0.958718
NKTlike_CPT1a_IL246	0.5637	0.52628	0.0639337	0.843049	0.904316	0.874351
NKTlike_CPT1a_IL18	0.721248	0.34811	0.340437	0.912914	0.83826	0.937432
NKTlike_pCREB_Unstim	0.626588	0.507223	0.211634	0.867797	0.896953	0.918199
NKTlike_pCREB_LPS	0.144399	0.669106	0.134419	0.565972	0.933765	0.874351
NKTlike_pCREB_IL246	0.196725	0.452297	0.599156	0.642362	0.880874	0.956722
NKTlike_pCREB_IL18	0.17516	0.129035	0.0831437	0.616011	0.674902	0.874351
NKTlike_pSTAT5_Unstim	0.769678	0.156512	0.56355	0.92687	0.707722	0.956722
NKTlike_pSTAT5_IL246	0.12739	0.458229	0.925164	0.548353	0.883008	1
NKTlike_pP38_Unstim	0.70617	0.418603	0.377136	0.905355	0.863616	0.939546
NKTlike_pP38_LPS	0.0954763	0.0640252	0.712587	0.504031	0.612635	0.97912
NKTlike_pP38_IL18	0.198979	0.0223562	0.138094	0.644389	0.49479	0.874351
NKTlike_pSTAT1_Unstim	1	1	1	1	1	1
NKTlike_pSTAT3_Unstim	0.274776	0.765997	0.572683	0.707449	0.968436	0.956722
NKTlike_pSTAT3_IL246	0.256272	0.825049	0.877692	0.684746	0.985113	1
NKTlike_prpS6_Unstim	0.28445	0.507223	0.871399	0.71145	0.896953	1
NKTlike_prpS6_LPS	0.402683	0.30457	0.10084	0.76152	0.81589	0.874351
NKTlike_prpS6_IL246	0.0361406	0.333177	0.0943718	0.390618	0.828593	0.874351
NKTlike_prpS6_IL18	0.654433	0.779474	0.274307	0.886743	0.973667	0.937432
NKTlike_PD-L1_Unstim	0.673271	0.742059	0.588092	0.891504	0.961473	0.956722
NKTlike_PD-L1_LPS	0.590279	0.988242	0.550132	0.852539	1	0.956722
NKTlike_PD-L1_IL246	0.109085	0.878964	0.937874	0.526442	0.999901	1
NKTlike_PD-L1_IL18	0.626588	0.949081	0.322529	0.867797	1	0.937432
NKTlike_CD44_Unstim	0.220173	0.809783	0.787312	0.654545	0.982953	0.997548
NKTlike_CD44_LPS	0.353584	0.0998378	0.384649	0.752139	0.651828	0.939546
NKTlike_CD44_IL246	0.0723461	0.228772	0.130307	0.460786	0.768772	0.874351
NKTlike_CD44_IL18	0.0385092	0.0901202	0.465717	0.390618	0.651828	0.943928
NKTlike_pNFkB_Unstim	0.820385	0.379232	0.624388	0.946034	0.846128	0.961638
NKTlike_pNFkB_LPS	0.144399	0.0260612	0.17478	0.565972	0.521839	0.88644
NKTlike_pNFkB_IL246	0.740763	0.0274086	0.346546	0.916955	0.521839	0.937432
NKTlike_pNFkB_IL18	0.673271	0.224995	0.436905	0.891504	0.766663	0.942184
NKTlike_pERK1-2_Unstim	0.314654	0.910042	0.490503	0.722648	1	0.948432
NKTlike_pERK1-2_LPS	0.0879868	0.0386303	0.284972	0.485589	0.568047	0.937432
NKTlike_pERK1-2_IL246	0.471481	0.964736	0.985649	0.789164	1	1
NKTlike_pERK1-2_IL18	0.820385	0.565463	0.0584094	0.946034	0.906385	0.874351
NKTlike_pSTAT6_Unstim	0.407819	1	0.310449	0.76152	1	0.937432
NKTlike_pSTAT6_IL246	0.730983	0.286432	0.0298248	0.915714	0.810817	0.874351
NKTlike_pPLCg1_Unstim	0.278653	0.626738	0.229705	0.707449	0.928453	0.930338
NKTlike_pPLCg1_LPS	0.21533	0.328292	0.371672	0.654545	0.825819	0.939546
NKTlike_pPLCg1_IL246	0.220173	0.500952	0.542158	0.654545	0.892345	0.956722
[truncated: 192 more rows]

## Sheet: Overlap
	sig-All-Dataset	sig-AP-PP	sig-AP-ML	sig-PP-ML	sig-AP	sig-PP	sig-ML
cMCs_pSTAT3_IL246	TRUE	TRUE	TRUE	TRUE	TRUE	TRUE	TRUE
Bcells_frequency_Unstim	TRUE	TRUE	TRUE	TRUE	TRUE	TRUE	TRUE
Granulocytes_pP38_LPS	FALSE	TRUE	FALSE	FALSE	TRUE	TRUE	FALSE
Eosinophil_pP38_IL18	FALSE	TRUE	FALSE	FALSE	TRUE	TRUE	FALSE
Eosinophil_prpS6_IL246	FALSE	TRUE	FALSE	FALSE	TRUE	TRUE	FALSE
Neutrophil_pP38_LPS	FALSE	TRUE	FALSE	FALSE	TRUE	TRUE	FALSE
Bcells_CXCR4_IL246	FALSE	TRUE	FALSE	FALSE	TRUE	TRUE	FALSE
Bcells_CXCR4_IL18	FALSE	TRUE	FALSE	FALSE	TRUE	TRUE	FALSE
Bcells_CD62L_IL246	FALSE	TRUE	FALSE	FALSE	TRUE	TRUE	FALSE
DC_pNFkB_LPS	FALSE	TRUE	FALSE	FALSE	TRUE	TRUE	FALSE
DC_CXCR4_IL246	FALSE	TRUE	FALSE	FALSE	TRUE	TRUE	FALSE
DC_CXCR4_IL18	FALSE	TRUE	FALSE	FALSE	TRUE	TRUE	FALSE
FceRIanegDC_pNFkB_LPS	FALSE	TRUE	FALSE	FALSE	TRUE	TRUE	FALSE
FceRIanegDC_CXCR4_IL18	FALSE	TRUE	FALSE	FALSE	TRUE	TRUE	FALSE
FceRIanegDC_HK2_IL18	FALSE	TRUE	FALSE	FALSE	TRUE	TRUE	FALSE
FceRIanegDC_CD63_Unstim	FALSE	TRUE	FALSE	FALSE	TRUE	TRUE	FALSE
FceRIaposDC_pPLCg1_LPS	FALSE	TRUE	FALSE	FALSE	TRUE	TRUE	FALSE
FceRIaposDC_CD62L_LPS	FALSE	TRUE	FALSE	FALSE	TRUE	TRUE	FALSE
cMCs_CPT1a_IL246	FALSE	TRUE	FALSE	FALSE	TRUE	TRUE	FALSE
cMCs_CD62L_IL246	FALSE	TRUE	FALSE	FALSE	TRUE	TRUE	FALSE
intMCs_CPT1a_LPS	FALSE	TRUE	FALSE	FALSE	TRUE	TRUE	FALSE
ncMCs_CXCR4_IL18	FALSE	TRUE	FALSE	FALSE	TRUE	TRUE	FALSE
NK_VDAC1_IL246	FALSE	TRUE	FALSE	FALSE	TRUE	TRUE	FALSE
NK_CXCR4_IL18	FALSE	TRUE	FALSE	FALSE	TRUE	TRUE	FALSE
CD16+_VDAC1_IL246	FALSE	TRUE	FALSE	FALSE	TRUE	TRUE	FALSE
CD16+_prpS6_LPS	FALSE	TRUE	FALSE	FALSE	TRUE	TRUE	FALSE
CD16+_CXCR4_IL18	FALSE	TRUE	FALSE	FALSE	TRUE	TRUE	FALSE
Tcells_CXCR4_IL18	FALSE	TRUE	FALSE	FALSE	TRUE	TRUE	FALSE
gdTcell_CXCR4_IL18	FALSE	TRUE	FALSE	FALSE	TRUE	TRUE	FALSE
CD4Tcell_CXCR4_IL18	FALSE	TRUE	FALSE	FALSE	TRUE	TRUE	FALSE
CD4CM_CXCR4_IL18	FALSE	TRUE	FALSE	FALSE	TRUE	TRUE	FALSE
CD4CM_CD62L_IL246	FALSE	TRUE	FALSE	FALSE	TRUE	TRUE	FALSE
CD4EM_CXCR4_IL18	FALSE	TRUE	FALSE	FALSE	TRUE	TRUE	FALSE
CD4Naive_pSTAT3_IL246	FALSE	TRUE	FALSE	FALSE	TRUE	TRUE	FALSE
CD4Naive_CXCR4_IL18	FALSE	TRUE	FALSE	FALSE	TRUE	TRUE	FALSE
CD4Naive_CD62L_IL246	FALSE	TRUE	FALSE	FALSE	TRUE	TRUE	FALSE
Ki67CD4Tcell_CD44_Unstim	FALSE	TRUE	FALSE	FALSE	TRUE	TRUE	FALSE
Th1_CXCR4_IL18	FALSE	TRUE	FALSE	FALSE	TRUE	TRUE	FALSE
Th2_CXCR4_IL18	FALSE	TRUE	FALSE	FALSE	TRUE	TRUE	FALSE
Th2_CD63_IL246	FALSE	TRUE	FALSE	FALSE	TRUE	TRUE	FALSE
Th17_CXCR4_IL18	FALSE	TRUE	FALSE	FALSE	TRUE	TRUE	FALSE
CD8Tcell_GLUT1_IL246	FALSE	TRUE	FALSE	FALSE	TRUE	TRUE	FALSE
CD8Tcell_CXCR4_IL18	FALSE	TRUE	FALSE	FALSE	TRUE	TRUE	FALSE
CD8CM_CXCR4_IL18	FALSE	TRUE	FALSE	FALSE	TRUE	TRUE	FALSE
CD8EM_CXCR4_IL246	FALSE	TRUE	FALSE	FALSE	TRUE	TRUE	FALSE
CD8EM_CXCR4_IL18	FALSE	TRUE	FALSE	FALSE	TRUE	TRUE	FALSE
CD8Naive_pERK1-2_IL18	FALSE	TRUE	FALSE	FALSE	TRUE	TRUE	FALSE
CD8Naive_CXCR4_IL18	FALSE	TRUE	FALSE	FALSE	TRUE	TRUE	FALSE
CD8Trm_CXCR4_IL246	FALSE	TRUE	FALSE	FALSE	TRUE	TRUE	FALSE
Ki67CD8Tcell_HK2_IL246	FALSE	TRUE	FALSE	FALSE	TRUE	TRUE	FALSE
MAIT_GLUT1_IL246	FALSE	TRUE	FALSE	FALSE	TRUE	TRUE	FALSE
MAIT_CXCR4_IL18	FALSE	TRUE	FALSE	FALSE	TRUE	TRUE	FALSE
NKTlike_CXCR4_IL18	FALSE	TRUE	FALSE	FALSE	TRUE	TRUE	FALSE
Eosinophil_pERK1-2_IL18	FALSE	FALSE	TRUE	FALSE	TRUE	FALSE	TRUE
Bcells_CD62L_IL18	FALSE	FALSE	TRUE	FALSE	TRUE	FALSE	TRUE
Basophil_pCREB_Unstim	FALSE	FALSE	TRUE	FALSE	TRUE	FALSE	TRUE
FceRIaposDC_pSTAT3_Unstim	FALSE	FALSE	TRUE	FALSE	TRUE	FALSE	TRUE
cMCs_pSTAT1_IL246	FALSE	FALSE	TRUE	FALSE	TRUE	FALSE	TRUE
CD4Tcell_pSTAT3_Unstim	FALSE	FALSE	TRUE	FALSE	TRUE	FALSE	TRUE
CD4CM_pSTAT3_Unstim	FALSE	FALSE	TRUE	FALSE	TRUE	FALSE	TRUE
CD4Naive_pSTAT3_Unstim	FALSE	FALSE	TRUE	FALSE	TRUE	FALSE	TRUE
Th1_pSTAT3_Unstim	FALSE	FALSE	TRUE	FALSE	TRUE	FALSE	TRUE
Th2_pSTAT3_Unstim	FALSE	FALSE	TRUE	FALSE	TRUE	FALSE	TRUE
Treg_pSTAT3_Unstim	FALSE	FALSE	TRUE	FALSE	TRUE	FALSE	TRUE
MAIT_CPT1a_IL246	FALSE	FALSE	TRUE	FALSE	TRUE	FALSE	TRUE
CD16-_H3K27me3_Unstim	FALSE	FALSE	TRUE	FALSE	TRUE	FALSE	TRUE
CD16-_H3K27me3_IL18	FALSE	FALSE	TRUE	FALSE	TRUE	FALSE	TRUE
Granulocytes_pCREB_LPS	FALSE	FALSE	FALSE	TRUE	FALSE	TRUE	TRUE
Neutrophil_pCREB_LPS	FALSE	FALSE	FALSE	TRUE	FALSE	TRUE	TRUE
Basophil_pP38_LPS	FALSE	FALSE	FALSE	TRUE	FALSE	TRUE	TRUE
cMCs_pCREB_LPS	FALSE	FALSE	FALSE	TRUE	FALSE	TRUE	TRUE
intMCs_pCREB_LPS	FALSE	FALSE	FALSE	TRUE	FALSE	TRUE	TRUE
CD16-_VDAC1_IL246	FALSE	FALSE	FALSE	TRUE	FALSE	TRUE	TRUE
Th2_VDAC1_IL246	FALSE	FALSE	FALSE	TRUE	FALSE	TRUE	TRUE
Ki67CD8Tcell_CXCR4_IL18	FALSE	FALSE	FALSE	TRUE	FALSE	TRUE	TRUE
Granulocytes_VDAC1_Unstim	FALSE	FALSE	FALSE	FALSE	TRUE	FALSE	FALSE
Granulocytes_pP38_IL18	FALSE	FALSE	FALSE	FALSE	TRUE	FALSE	FALSE
Granulocytes_pPLCg1_IL18	FALSE	FALSE	FALSE	FALSE	TRUE	FALSE	FALSE
Granulocytes_CD62L_Unstim	FALSE	FALSE	FALSE	FALSE	TRUE	FALSE	FALSE
Granulocytes_HK2_IL18	FALSE	FALSE	FALSE	FALSE	TRUE	FALSE	FALSE
Granulocytes_CD63_LPS	FALSE	FALSE	FALSE	FALSE	TRUE	FALSE	FALSE
Granulocytes_CD63_IL18	FALSE	FALSE	FALSE	FALSE	TRUE	FALSE	FALSE
Eosinophil_CD63_LPS	FALSE	FALSE	FALSE	FALSE	TRUE	FALSE	FALSE
Eosinophil_CD63_IL18	FALSE	FALSE	FALSE	FALSE	TRUE	FALSE	FALSE
Neutrophil_VDAC1_Unstim	FALSE	FALSE	FALSE	FALSE	TRUE	FALSE	FALSE
Neutrophil_pP38_IL18	FALSE	FALSE	FALSE	FALSE	TRUE	FALSE	FALSE
Neutrophil_pNFkB_IL18	FALSE	FALSE	FALSE	FALSE	TRUE	FALSE	FALSE
Neutrophil_pPLCg1_IL18	FALSE	FALSE	FALSE	FALSE	TRUE	FALSE	FALSE
Neutrophil_CD62L_Unstim	FALSE	FALSE	FALSE	FALSE	TRUE	FALSE	FALSE
Neutrophil_HK2_Unstim	FALSE	FALSE	FALSE	FALSE	TRUE	FALSE	FALSE
Neutrophil_HK2_IL18	FALSE	FALSE	FALSE	FALSE	TRUE	FALSE	FALSE
Neutrophil_CD63_LPS	FALSE	FALSE	FALSE	FALSE	TRUE	FALSE	FALSE
Neutrophil_CD63_IL18	FALSE	FALSE	FALSE	FALSE	TRUE	FALSE	FALSE
Bcells_GLUT1_IL246	FALSE	FALSE	FALSE	FALSE	TRUE	FALSE	FALSE
Basophil_VDAC1_Unstim	FALSE	FALSE	FALSE	FALSE	TRUE	FALSE	FALSE
Basophil_GLUT1_Unstim	FALSE	FALSE	FALSE	FALSE	TRUE	FALSE	FALSE
Basophil_pP38_IL18	FALSE	FALSE	FALSE	FALSE	TRUE	FALSE	FALSE
Basophil_CD62L_IL246	FALSE	FALSE	FALSE	FALSE	TRUE	FALSE	FALSE
DC_VDAC1_Unstim	FALSE	FALSE	FALSE	FALSE	TRUE	FALSE	FALSE
DC_CPT1a_Unstim	FALSE	FALSE	FALSE	FALSE	TRUE	FALSE	FALSE
DC_pCREB_Unstim	FALSE	FALSE	FALSE	FALSE	TRUE	FALSE	FALSE
DC_pSTAT3_IL246	FALSE	FALSE	FALSE	FALSE	TRUE	FALSE	FALSE
DC_PD-L1_Unstim	FALSE	FALSE	FALSE	FALSE	TRUE	FALSE	FALSE
DC_CD44_Unstim	FALSE	FALSE	FALSE	FALSE	TRUE	FALSE	FALSE
DC_pNFkB_Unstim	FALSE	FALSE	FALSE	FALSE	TRUE	FALSE	FALSE
DC_pPLCg1_LPS	FALSE	FALSE	FALSE	FALSE	TRUE	FALSE	FALSE
DC_CXCR4_Unstim	FALSE	FALSE	FALSE	FALSE	TRUE	FALSE	FALSE
DC_CXCR4_LPS	FALSE	FALSE	FALSE	FALSE	TRUE	FALSE	FALSE
DC_HK2_Unstim	FALSE	FALSE	FALSE	FALSE	TRUE	FALSE	FALSE
DC_CD63_Unstim	FALSE	FALSE	FALSE	FALSE	TRUE	FALSE	FALSE
DC_CD63_LPS	FALSE	FALSE	FALSE	FALSE	TRUE	FALSE	FALSE
FceRIanegDC_VDAC1_Unstim	FALSE	FALSE	FALSE	FALSE	TRUE	FALSE	FALSE
FceRIanegDC_pP38_IL18	FALSE	FALSE	FALSE	FALSE	TRUE	FALSE	FALSE
FceRIanegDC_pPLCg1_LPS	FALSE	FALSE	FALSE	FALSE	TRUE	FALSE	FALSE
FceRIanegDC_CXCR4_Unstim	FALSE	FALSE	FALSE	FALSE	TRUE	FALSE	FALSE
FceRIanegDC_CXCR4_LPS	FALSE	FALSE	FALSE	FALSE	TRUE	FALSE	FALSE
FceRIanegDC_CXCR4_IL246	FALSE	FALSE	FALSE	FALSE	TRUE	FALSE	FALSE
FceRIaposDC_VDAC1_Unstim	FALSE	FALSE	FALSE	FALSE	TRUE	FALSE	FALSE
FceRIaposDC_GLUT1_Unstim	FALSE	FALSE	FALSE	FALSE	TRUE	FALSE	FALSE
FceRIaposDC_pSTAT3_IL246	FALSE	FALSE	FALSE	FALSE	TRUE	FALSE	FALSE
FceRIaposDC_pERK1-2_LPS	FALSE	FALSE	FALSE	FALSE	TRUE	FALSE	FALSE
FceRIaposDC_CXCR4_LPS	FALSE	FALSE	FALSE	FALSE	TRUE	FALSE	FALSE
cMCs_VDAC1_Unstim	FALSE	FALSE	FALSE	FALSE	TRUE	FALSE	FALSE
cMCs_pSTAT5_IL246	FALSE	FALSE	FALSE	FALSE	TRUE	FALSE	FALSE
cMCs_pP38_IL18	FALSE	FALSE	FALSE	FALSE	TRUE	FALSE	FALSE
cMCs_PD-L1_IL18	FALSE	FALSE	FALSE	FALSE	TRUE	FALSE	FALSE
cMCs_pPLCg1_IL18	FALSE	FALSE	FALSE	FALSE	TRUE	FALSE	FALSE
intMCs_CPT1a_IL246	FALSE	FALSE	FALSE	FALSE	TRUE	FALSE	FALSE
intMCs_pPLCg1_IL18	FALSE	FALSE	FALSE	FALSE	TRUE	FALSE	FALSE
ncMCs_VDAC1_IL18	FALSE	FALSE	FALSE	FALSE	TRUE	FALSE	FALSE
ncMCs_pP38_IL18	FALSE	FALSE	FALSE	FALSE	TRUE	FALSE	FALSE
ncMCs_pPLCg1_IL18	FALSE	FALSE	FALSE	FALSE	TRUE	FALSE	FALSE
ncMCs_CD62L_IL18	FALSE	FALSE	FALSE	FALSE	TRUE	FALSE	FALSE
ncMCs_CD63_IL18	FALSE	FALSE	FALSE	FALSE	TRUE	FALSE	FALSE
NK_pCREB_LPS	FALSE	FALSE	FALSE	FALSE	TRUE	FALSE	FALSE
NK_prpS6_IL246	FALSE	FALSE	FALSE	FALSE	TRUE	FALSE	FALSE
NK_CD44_IL246	FALSE	FALSE	FALSE	FALSE	TRUE	FALSE	FALSE
NK_CD44_IL18	FALSE	FALSE	FALSE	FALSE	TRUE	FALSE	FALSE
CD16+_pCREB_LPS	FALSE	FALSE	FALSE	FALSE	TRUE	FALSE	FALSE
CD16+_prpS6_IL246	FALSE	FALSE	FALSE	FALSE	TRUE	FALSE	FALSE
CD16+_CD44_IL246	FALSE	FALSE	FALSE	FALSE	TRUE	FALSE	FALSE
Tcells_pSTAT1_IL246	FALSE	FALSE	FALSE	FALSE	TRUE	FALSE	FALSE
Tcells_pSTAT3_Unstim	FALSE	FALSE	FALSE	FALSE	TRUE	FALSE	FALSE
Tcells_pSTAT3_IL246	FALSE	FALSE	FALSE	FALSE	TRUE	FALSE	FALSE
Tcells_prpS6_IL246	FALSE	FALSE	FALSE	FALSE	TRUE	FALSE	FALSE
Tcells_CD44_IL246	FALSE	FALSE	FALSE	FALSE	TRUE	FALSE	FALSE
Tcells_CD44_IL18	FALSE	FALSE	FALSE	FALSE	TRUE	FALSE	FALSE
Tcells_CD62L_IL246	FALSE	FALSE	FALSE	FALSE	TRUE	FALSE	FALSE
gdTcell_prpS6_IL246	FALSE	FALSE	FALSE	FALSE	TRUE	FALSE	FALSE
gdTcell_CD44_Unstim	FALSE	FALSE	FALSE	FALSE	TRUE	FALSE	FALSE
gdTcell_CD44_IL246	FALSE	FALSE	FALSE	FALSE	TRUE	FALSE	FALSE
gdTcell_CD44_IL18	FALSE	FALSE	FALSE	FALSE	TRUE	FALSE	FALSE
gdTcell_CD62L_IL246	FALSE	FALSE	FALSE	FALSE	TRUE	FALSE	FALSE
CD4pCD8pTcell_CXCR4_IL18	FALSE	FALSE	FALSE	FALSE	TRUE	FALSE	FALSE
CD4Tcell_pSTAT5_Unstim	FALSE	FALSE	FALSE	FALSE	TRUE	FALSE	FALSE
CD4Tcell_pSTAT1_IL246	FALSE	FALSE	FALSE	FALSE	TRUE	FALSE	FALSE
CD4Tcell_pSTAT3_IL246	FALSE	FALSE	FALSE	FALSE	TRUE	FALSE	FALSE
CD4Tcell_CD44_IL246	FALSE	FALSE	FALSE	FALSE	TRUE	FALSE	FALSE
CD4Tcell_CXCR4_IL246	FALSE	FALSE	FALSE	FALSE	TRUE	FALSE	FALSE
CD4Tcell_CD62L_IL246	FALSE	FALSE	FALSE	FALSE	TRUE	FALSE	FALSE
CD4Tcell_HK2_IL18	FALSE	FALSE	FALSE	FALSE	TRUE	FALSE	FALSE
CD4CM_pSTAT5_Unstim	FALSE	FALSE	FALSE	FALSE	TRUE	FALSE	FALSE
CD4CM_pSTAT3_IL246	FALSE	FALSE	FALSE	FALSE	TRUE	FALSE	FALSE
CD4CM_CD44_IL246	FALSE	FALSE	FALSE	FALSE	TRUE	FALSE	FALSE
CD4CM_CD44_IL18	FALSE	FALSE	FALSE	FALSE	TRUE	FALSE	FALSE
CD4CM_CXCR4_Unstim	FALSE	FALSE	FALSE	FALSE	TRUE	FALSE	FALSE
CD4CM_CXCR4_IL246	FALSE	FALSE	FALSE	FALSE	TRUE	FALSE	FALSE
CD4EM_pSTAT5_Unstim	FALSE	FALSE	FALSE	FALSE	TRUE	FALSE	FALSE
CD4EM_pSTAT3_Unstim	FALSE	FALSE	FALSE	FALSE	TRUE	FALSE	FALSE
CD4EM_CD44_IL246	FALSE	FALSE	FALSE	FALSE	TRUE	FALSE	FALSE
CD4EM_CXCR4_Unstim	FALSE	FALSE	FALSE	FALSE	TRUE	FALSE	FALSE
CD4EM_CXCR4_IL246	FALSE	FALSE	FALSE	FALSE	TRUE	FALSE	FALSE
CD4EM_CD62L_IL18	FALSE	FALSE	FALSE	FALSE	TRUE	FALSE	FALSE
CD4Naive_VDAC1_Unstim	FALSE	FALSE	FALSE	FALSE	TRUE	FALSE	FALSE
CD4Naive_GLUT1_Unstim	FALSE	FALSE	FALSE	FALSE	TRUE	FALSE	FALSE
CD4Naive_pSTAT5_Unstim	FALSE	FALSE	FALSE	FALSE	TRUE	FALSE	FALSE
CD4Naive_pSTAT5_IL246	FALSE	FALSE	FALSE	FALSE	TRUE	FALSE	FALSE
CD4Naive_CXCR4_IL246	FALSE	FALSE	FALSE	FALSE	TRUE	FALSE	FALSE
CD4Naive_HK2_IL18	FALSE	FALSE	FALSE	FALSE	TRUE	FALSE	FALSE
CD4Trm_pPLCg1_IL18	FALSE	FALSE	FALSE	FALSE	TRUE	FALSE	FALSE
CD4Trm_CD62L_Unstim	FALSE	FALSE	FALSE	FALSE	TRUE	FALSE	FALSE
CD4Trm_CD62L_IL18	FALSE	FALSE	FALSE	FALSE	TRUE	FALSE	FALSE
CD4Trm_HK2_IL18	FALSE	FALSE	FALSE	FALSE	TRUE	FALSE	FALSE
Ki67CD4Tcell_CPT1a_Unstim	FALSE	FALSE	FALSE	FALSE	TRUE	FALSE	FALSE
Ki67CD4Tcell_pSTAT5_Unstim	FALSE	FALSE	FALSE	FALSE	TRUE	FALSE	FALSE
Ki67CD4Tcell_pSTAT1_IL246	FALSE	FALSE	FALSE	FALSE	TRUE	FALSE	FALSE
Ki67CD4Tcell_pSTAT3_Unstim	FALSE	FALSE	FALSE	FALSE	TRUE	FALSE	FALSE
Ki67CD4Tcell_pSTAT3_IL246	FALSE	FALSE	FALSE	FALSE	TRUE	FALSE	FALSE
Th1_pSTAT5_Unstim	FALSE	FALSE	FALSE	FALSE	TRUE	FALSE	FALSE
Th1_pSTAT1_IL246	FALSE	FALSE	FALSE	FALSE	TRUE	FALSE	FALSE
Th1_pSTAT3_IL246	FALSE	FALSE	FALSE	FALSE	TRUE	FALSE	FALSE
Th1_CD44_IL246	FALSE	FALSE	FALSE	FALSE	TRUE	FALSE	FALSE
Th1_CXCR4_IL246	FALSE	FALSE	FALSE	FALSE	TRUE	FALSE	FALSE
Th1_HK2_IL18	FALSE	FALSE	FALSE	FALSE	TRUE	FALSE	FALSE
Th2_pSTAT5_Unstim	FALSE	FALSE	FALSE	FALSE	TRUE	FALSE	FALSE
Th2_pSTAT5_IL246	FALSE	FALSE	FALSE	FALSE	TRUE	FALSE	FALSE
Th2_pP38_IL18	FALSE	FALSE	FALSE	FALSE	TRUE	FALSE	FALSE
Th2_prpS6_IL246	FALSE	FALSE	FALSE	FALSE	TRUE	FALSE	FALSE
Th2_CD44_IL18	FALSE	FALSE	FALSE	FALSE	TRUE	FALSE	FALSE
Th2_CXCR4_Unstim	FALSE	FALSE	FALSE	FALSE	TRUE	FALSE	FALSE
Th2_CXCR4_IL246	FALSE	FALSE	FALSE	FALSE	TRUE	FALSE	FALSE
Th2_CD63_Unstim	FALSE	FALSE	FALSE	FALSE	TRUE	FALSE	FALSE
Th17_pSTAT5_Unstim	FALSE	FALSE	FALSE	FALSE	TRUE	FALSE	FALSE
Th17_pSTAT3_Unstim	FALSE	FALSE	FALSE	FALSE	TRUE	FALSE	FALSE
Th17_CD44_Unstim	FALSE	FALSE	FALSE	FALSE	TRUE	FALSE	FALSE
Th17_CD44_IL246	FALSE	FALSE	FALSE	FALSE	TRUE	FALSE	FALSE
Th17_CD44_IL18	FALSE	FALSE	FALSE	FALSE	TRUE	FALSE	FALSE
Th17_pERK1-2_IL18	FALSE	FALSE	FALSE	FALSE	TRUE	FALSE	FALSE
Th17_CXCR4_Unstim	FALSE	FALSE	FALSE	FALSE	TRUE	FALSE	FALSE
Th17_CXCR4_IL246	FALSE	FALSE	FALSE	FALSE	TRUE	FALSE	FALSE
Treg_pSTAT5_Unstim	FALSE	FALSE	FALSE	FALSE	TRUE	FALSE	FALSE
Treg_pSTAT5_IL246	FALSE	FALSE	FALSE	FALSE	TRUE	FALSE	FALSE
Treg_pERK1-2_IL18	FALSE	FALSE	FALSE	FALSE	TRUE	FALSE	FALSE
Treg_pPLCg1_LPS	FALSE	FALSE	FALSE	FALSE	TRUE	FALSE	FALSE
Treg_CD62L_IL246	FALSE	FALSE	FALSE	FALSE	TRUE	FALSE	FALSE
Treg_HK2_IL246	FALSE	FALSE	FALSE	FALSE	TRUE	FALSE	FALSE
Treg_HK2_IL18	FALSE	FALSE	FALSE	FALSE	TRUE	FALSE	FALSE
CD8Tcell_pSTAT1_IL246	FALSE	FALSE	FALSE	FALSE	TRUE	FALSE	FALSE
CD8Tcell_prpS6_IL246	FALSE	FALSE	FALSE	FALSE	TRUE	FALSE	FALSE
CD8Tcell_CD44_IL246	FALSE	FALSE	FALSE	FALSE	TRUE	FALSE	FALSE
CD8Tcell_CD44_IL18	FALSE	FALSE	FALSE	FALSE	TRUE	FALSE	FALSE
CD8Tcell_pERK1-2_IL18	FALSE	FALSE	FALSE	FALSE	TRUE	FALSE	FALSE
CD8Tcell_CD62L_IL246	FALSE	FALSE	FALSE	FALSE	TRUE	FALSE	FALSE
CD8Tcell_CD62L_IL18	FALSE	FALSE	FALSE	FALSE	TRUE	FALSE	FALSE
CD8CM_GLUT1_IL246	FALSE	FALSE	FALSE	FALSE	TRUE	FALSE	FALSE
CD8CM_pSTAT5_Unstim	FALSE	FALSE	FALSE	FALSE	TRUE	FALSE	FALSE
CD8CM_prpS6_IL246	FALSE	FALSE	FALSE	FALSE	TRUE	FALSE	FALSE
CD8EM_GLUT1_IL246	FALSE	FALSE	FALSE	FALSE	TRUE	FALSE	FALSE
CD8EM_prpS6_IL246	FALSE	FALSE	FALSE	FALSE	TRUE	FALSE	FALSE
CD8EM_PD-L1_IL246	FALSE	FALSE	FALSE	FALSE	TRUE	FALSE	FALSE
CD8Naive_GLUT1_Unstim	FALSE	FALSE	FALSE	FALSE	TRUE	FALSE	FALSE
CD8Naive_GLUT1_IL246	FALSE	FALSE	FALSE	FALSE	TRUE	FALSE	FALSE
CD8Naive_pSTAT5_Unstim	FALSE	FALSE	FALSE	FALSE	TRUE	FALSE	FALSE
CD8Naive_pSTAT3_Unstim	FALSE	FALSE	FALSE	FALSE	TRUE	FALSE	FALSE
CD8Naive_pSTAT3_IL246	FALSE	FALSE	FALSE	FALSE	TRUE	FALSE	FALSE
CD8Naive_CXCR4_IL246	FALSE	FALSE	FALSE	FALSE	TRUE	FALSE	FALSE
CD8Naive_CD62L_IL246	FALSE	FALSE	FALSE	FALSE	TRUE	FALSE	FALSE
CD8Naive_CD62L_IL18	FALSE	FALSE	FALSE	FALSE	TRUE	FALSE	FALSE
CD8Trm_prpS6_IL246	FALSE	FALSE	FALSE	FALSE	TRUE	FALSE	FALSE
CD8Trm_CD44_IL246	FALSE	FALSE	FALSE	FALSE	TRUE	FALSE	FALSE
CD8Trm_CD44_IL18	FALSE	FALSE	FALSE	FALSE	TRUE	FALSE	FALSE
CD8Trm_pERK1-2_IL18	FALSE	FALSE	FALSE	FALSE	TRUE	FALSE	FALSE
Ki67CD8Tcell_pSTAT1_IL246	FALSE	FALSE	FALSE	FALSE	TRUE	FALSE	FALSE
Ki67CD8Tcell_CD62L_Unstim	FALSE	FALSE	FALSE	FALSE	TRUE	FALSE	FALSE
Ki67CD8Tcell_HK2_IL18	FALSE	FALSE	FALSE	FALSE	TRUE	FALSE	FALSE
MAIT_CD44_Unstim	FALSE	FALSE	FALSE	FALSE	TRUE	FALSE	FALSE
MAIT_CD44_IL18	FALSE	FALSE	FALSE	FALSE	TRUE	FALSE	FALSE
MAIT_CXCR4_Unstim	FALSE	FALSE	FALSE	FALSE	TRUE	FALSE	FALSE
NKTlike_prpS6_IL246	FALSE	FALSE	FALSE	FALSE	TRUE	FALSE	FALSE
NKTlike_CD44_IL18	FALSE	FALSE	FALSE	FALSE	TRUE	FALSE	FALSE
FceRIaposDC_frequency_Unstim	FALSE	FALSE	FALSE	FALSE	TRUE	FALSE	FALSE
Ki67CD8Tcell_H3K27me3_Unstim	FALSE	FALSE	FALSE	FALSE	TRUE	FALSE	FALSE
MAIT_H3K27me3_Unstim	FALSE	FALSE	FALSE	FALSE	TRUE	FALSE	FALSE
DC_H3K27me3_IL246	FALSE	FALSE	FALSE	FALSE	TRUE	FALSE	FALSE
cMCs_H3K27me3_IL18	FALSE	FALSE	FALSE	FALSE	TRUE	FALSE	FALSE
intMCs_H3K27me3_IL18	FALSE	FALSE	FALSE	FALSE	TRUE	FALSE	FALSE
CD4Trm_H3K27me3_IL18	FALSE	FALSE	FALSE	FALSE	TRUE	FALSE	FALSE
Ki67CD4Tcell_H3K27me3_IL18	FALSE	FALSE	FALSE	FALSE	TRUE	FALSE	FALSE
Ki67CD8Tcell_H3K27me3_IL18	FALSE	FALSE	FALSE	FALSE	TRUE	FALSE	FALSE
MAIT_H3K27me3_IL18	FALSE	FALSE	FALSE	FALSE	TRUE	FALSE	FALSE
Granulocytes_pNFkB_LPS	FALSE	FALSE	FALSE	FALSE	FALSE	TRUE	FALSE
Granulocytes_pERK1-2_IL18	FALSE	FALSE	FALSE	FALSE	FALSE	TRUE	FALSE
Eosinophil_pCREB_Unstim	FALSE	FALSE	FALSE	FALSE	FALSE	TRUE	FALSE
Neutrophil_pNFkB_LPS	FALSE	FALSE	FALSE	FALSE	FALSE	TRUE	FALSE
Neutrophil_pERK1-2_IL18	FALSE	FALSE	FALSE	FALSE	FALSE	TRUE	FALSE
Bcells_VDAC1_IL18	FALSE	FALSE	FALSE	FALSE	FALSE	TRUE	FALSE
Bcells_GLUT1_LPS	FALSE	FALSE	FALSE	FALSE	FALSE	TRUE	FALSE
Bcells_CPT1a_LPS	FALSE	FALSE	FALSE	FALSE	FALSE	TRUE	FALSE
Bcells_pNFkB_LPS	FALSE	FALSE	FALSE	FALSE	FALSE	TRUE	FALSE
Bcells_pNFkB_IL246	FALSE	FALSE	FALSE	FALSE	FALSE	TRUE	FALSE
Bcells_pERK1-2_LPS	FALSE	FALSE	FALSE	FALSE	FALSE	TRUE	FALSE
Bcells_pERK1-2_IL18	FALSE	FALSE	FALSE	FALSE	FALSE	TRUE	FALSE
Basophil_pERK1-2_IL18	FALSE	FALSE	FALSE	FALSE	FALSE	TRUE	FALSE
Basophil_HK2_LPS	FALSE	FALSE	FALSE	FALSE	FALSE	TRUE	FALSE
DC_CPT1a_IL18	FALSE	FALSE	FALSE	FALSE	FALSE	TRUE	FALSE
FceRIanegDC_PD-L1_IL18	FALSE	FALSE	FALSE	FALSE	FALSE	TRUE	FALSE
FceRIanegDC_pNFkB_Unstim	FALSE	FALSE	FALSE	FALSE	FALSE	TRUE	FALSE
FceRIaposDC_VDAC1_IL246	FALSE	FALSE	FALSE	FALSE	FALSE	TRUE	FALSE
FceRIaposDC_VDAC1_IL18	FALSE	FALSE	FALSE	FALSE	FALSE	TRUE	FALSE
FceRIaposDC_GLUT1_LPS	FALSE	FALSE	FALSE	FALSE	FALSE	TRUE	FALSE
FceRIaposDC_GLUT1_IL246	FALSE	FALSE	FALSE	FALSE	FALSE	TRUE	FALSE
FceRIaposDC_CPT1a_LPS	FALSE	FALSE	FALSE	FALSE	FALSE	TRUE	FALSE
FceRIaposDC_CPT1a_IL246	FALSE	FALSE	FALSE	FALSE	FALSE	TRUE	FALSE
FceRIaposDC_pERK1-2_IL18	FALSE	FALSE	FALSE	FALSE	FALSE	TRUE	FALSE
FceRIaposDC_CXCR4_IL246	FALSE	FALSE	FALSE	FALSE	FALSE	TRUE	FALSE
FceRIaposDC_CXCR4_IL18	FALSE	FALSE	FALSE	FALSE	FALSE	TRUE	FALSE
cMCs_CPT1a_LPS	FALSE	FALSE	FALSE	FALSE	FALSE	TRUE	FALSE
cMCs_pP38_Unstim	FALSE	FALSE	FALSE	FALSE	FALSE	TRUE	FALSE
cMCs_pP38_LPS	FALSE	FALSE	FALSE	FALSE	FALSE	TRUE	FALSE
cMCs_pNFkB_LPS	FALSE	FALSE	FALSE	FALSE	FALSE	TRUE	FALSE
cMCs_pERK1-2_IL18	FALSE	FALSE	FALSE	FALSE	FALSE	TRUE	FALSE
intMCs_VDAC1_IL246	FALSE	FALSE	FALSE	FALSE	FALSE	TRUE	FALSE
intMCs_pP38_LPS	FALSE	FALSE	FALSE	FALSE	FALSE	TRUE	FALSE
intMCs_pNFkB_LPS	FALSE	FALSE	FALSE	FALSE	FALSE	TRUE	FALSE
intMCs_pERK1-2_LPS	FALSE	FALSE	FALSE	FALSE	FALSE	TRUE	FALSE
intMCs_pERK1-2_IL18	FALSE	FALSE	FALSE	FALSE	FALSE	TRUE	FALSE
intMCs_CXCR4_IL18	FALSE	FALSE	FALSE	FALSE	FALSE	TRUE	FALSE
ncMCs_CPT1a_LPS	FALSE	FALSE	FALSE	FALSE	FALSE	TRUE	FALSE
ncMCs_pERK1-2_IL18	FALSE	FALSE	FALSE	FALSE	FALSE	TRUE	FALSE
NK_GLUT1_LPS	FALSE	FALSE	FALSE	FALSE	FALSE	TRUE	FALSE
NK_CPT1a_LPS	FALSE	FALSE	FALSE	FALSE	FALSE	TRUE	FALSE
NK_prpS6_LPS	FALSE	FALSE	FALSE	FALSE	FALSE	TRUE	FALSE
NK_pNFkB_LPS	FALSE	FALSE	FALSE	FALSE	FALSE	TRUE	FALSE
NK_pNFkB_IL246	FALSE	FALSE	FALSE	FALSE	FALSE	TRUE	FALSE
NK_pERK1-2_LPS	FALSE	FALSE	FALSE	FALSE	FALSE	TRUE	FALSE
NK_pPLCg1_LPS	FALSE	FALSE	FALSE	FALSE	FALSE	TRUE	FALSE
NK_CXCR4_IL246	FALSE	FALSE	FALSE	FALSE	FALSE	TRUE	FALSE
NK_HK2_IL246	FALSE	FALSE	FALSE	FALSE	FALSE	TRUE	FALSE
CD16-_CPT1a_LPS	FALSE	FALSE	FALSE	FALSE	FALSE	TRUE	FALSE
CD16-_CPT1a_IL18	FALSE	FALSE	FALSE	FALSE	FALSE	TRUE	FALSE
CD16-_prpS6_LPS	FALSE	FALSE	FALSE	FALSE	FALSE	TRUE	FALSE
CD16-_PD-L1_Unstim	FALSE	FALSE	FALSE	FALSE	FALSE	TRUE	FALSE
CD16-_PD-L1_IL18	FALSE	FALSE	FALSE	FALSE	FALSE	TRUE	FALSE
CD16-_pNFkB_LPS	FALSE	FALSE	FALSE	FALSE	FALSE	TRUE	FALSE
CD16-_pNFkB_IL246	FALSE	FALSE	FALSE	FALSE	FALSE	TRUE	FALSE
CD16-_pERK1-2_IL18	FALSE	FALSE	FALSE	FALSE	FALSE	TRUE	FALSE
CD16-_pPLCg1_LPS	FALSE	FALSE	FALSE	FALSE	FALSE	TRUE	FALSE
CD16-_CXCR4_IL246	FALSE	FALSE	FALSE	FALSE	FALSE	TRUE	FALSE
CD16-_CXCR4_IL18	FALSE	FALSE	FALSE	FALSE	FALSE	TRUE	FALSE
CD16-_CD63_Unstim	FALSE	FALSE	FALSE	FALSE	FALSE	TRUE	FALSE
CD16+_GLUT1_LPS	FALSE	FALSE	FALSE	FALSE	FALSE	TRUE	FALSE
CD16+_CPT1a_LPS	FALSE	FALSE	FALSE	FALSE	FALSE	TRUE	FALSE
CD16+_pNFkB_LPS	FALSE	FALSE	FALSE	FALSE	FALSE	TRUE	FALSE
CD16+_pNFkB_IL246	FALSE	FALSE	FALSE	FALSE	FALSE	TRUE	FALSE
CD16+_pERK1-2_LPS	FALSE	FALSE	FALSE	FALSE	FALSE	TRUE	FALSE
CD16+_HK2_IL246	FALSE	FALSE	FALSE	FALSE	FALSE	TRUE	FALSE
gdTcell_CXCR4_IL246	FALSE	FALSE	FALSE	FALSE	FALSE	TRUE	FALSE
CD4Tcell_pERK1-2_IL18	FALSE	FALSE	FALSE	FALSE	FALSE	TRUE	FALSE
CD4CM_VDAC1_IL246	FALSE	FALSE	FALSE	FALSE	FALSE	TRUE	FALSE
CD4CM_pERK1-2_IL18	FALSE	FALSE	FALSE	FALSE	FALSE	TRUE	FALSE
CD4EM_HK2_IL246	FALSE	FALSE	FALSE	FALSE	FALSE	TRUE	FALSE
CD4Naive_pERK1-2_IL18	FALSE	FALSE	FALSE	FALSE	FALSE	TRUE	FALSE
Ki67CD4Tcell_VDAC1_IL246	FALSE	FALSE	FALSE	FALSE	FALSE	TRUE	FALSE
Th1_VDAC1_IL246	FALSE	FALSE	FALSE	FALSE	FALSE	TRUE	FALSE
Th1_GLUT1_IL246	FALSE	FALSE	FALSE	FALSE	FALSE	TRUE	FALSE
Th1_CD44_IL18	FALSE	FALSE	FALSE	FALSE	FALSE	TRUE	FALSE
Th2_pERK1-2_IL18	FALSE	FALSE	FALSE	FALSE	FALSE	TRUE	FALSE
Th2_CD62L_IL246	FALSE	FALSE	FALSE	FALSE	FALSE	TRUE	FALSE
Treg_pNFkB_LPS	FALSE	FALSE	FALSE	FALSE	FALSE	TRUE	FALSE
Treg_pNFkB_IL246	FALSE	FALSE	FALSE	FALSE	FALSE	TRUE	FALSE
Treg_CXCR4_IL246	FALSE	FALSE	FALSE	FALSE	FALSE	TRUE	FALSE
Treg_CXCR4_IL18	FALSE	FALSE	FALSE	FALSE	FALSE	TRUE	FALSE
Treg_CD62L_LPS	FALSE	FALSE	FALSE	FALSE	FALSE	TRUE	FALSE
CD8Tcell_VDAC1_IL246	FALSE	FALSE	FALSE	FALSE	FALSE	TRUE	FALSE
CD8Tcell_CXCR4_Unstim	FALSE	FALSE	FALSE	FALSE	FALSE	TRUE	FALSE
CD8Tcell_CD62L_Unstim	FALSE	FALSE	FALSE	FALSE	FALSE	TRUE	FALSE
CD8CM_pNFkB_IL246	FALSE	FALSE	FALSE	FALSE	FALSE	TRUE	FALSE
CD8CM_pPLCg1_IL18	FALSE	FALSE	FALSE	FALSE	FALSE	TRUE	FALSE
CD8EM_HK2_IL246	FALSE	FALSE	FALSE	FALSE	FALSE	TRUE	FALSE
CD8Naive_VDAC1_IL246	FALSE	FALSE	FALSE	FALSE	FALSE	TRUE	FALSE
CD8Trm_VDAC1_IL246	FALSE	FALSE	FALSE	FALSE	FALSE	TRUE	FALSE
CD8Trm_GLUT1_IL246	FALSE	FALSE	FALSE	FALSE	FALSE	TRUE	FALSE
CD8Trm_CXCR4_Unstim	FALSE	FALSE	FALSE	FALSE	FALSE	TRUE	FALSE
CD8Trm_CXCR4_IL18	FALSE	FALSE	FALSE	FALSE	FALSE	TRUE	FALSE
CD8Trm_CD62L_Unstim	FALSE	FALSE	FALSE	FALSE	FALSE	TRUE	FALSE
CD8Trm_HK2_IL246	FALSE	FALSE	FALSE	FALSE	FALSE	TRUE	FALSE
Ki67CD8Tcell_VDAC1_IL246	FALSE	FALSE	FALSE	FALSE	FALSE	TRUE	FALSE
Ki67CD8Tcell_GLUT1_IL18	FALSE	FALSE	FALSE	FALSE	FALSE	TRUE	FALSE
Ki67CD8Tcell_CD44_IL18	FALSE	FALSE	FALSE	FALSE	FALSE	TRUE	FALSE
Ki67CD8Tcell_CXCR4_IL246	FALSE	FALSE	FALSE	FALSE	FALSE	TRUE	FALSE
MAIT_pP38_IL18	FALSE	FALSE	FALSE	FALSE	FALSE	TRUE	FALSE
NKTlike_VDAC1_IL246	FALSE	FALSE	FALSE	FALSE	FALSE	TRUE	FALSE
NKTlike_pP38_IL18	FALSE	FALSE	FALSE	FALSE	FALSE	TRUE	FALSE
NKTlike_pNFkB_LPS	FALSE	FALSE	FALSE	FALSE	FALSE	TRUE	FALSE
NKTlike_pNFkB_IL246	FALSE	FALSE	FALSE	FALSE	FALSE	TRUE	FALSE
NKTlike_pERK1-2_LPS	FALSE	FALSE	FALSE	FALSE	FALSE	TRUE	FALSE
NKTlike_CXCR4_IL246	FALSE	FALSE	FALSE	FALSE	FALSE	TRUE	FALSE
Treg_frequency_Unstim	FALSE	FALSE	FALSE	FALSE	FALSE	TRUE	FALSE
Granulocytes_H3K27me3_LPS	FALSE	FALSE	FALSE	FALSE	FALSE	TRUE	FALSE
Neutrophil_H3K27me3_LPS	FALSE	FALSE	FALSE	FALSE	FALSE	TRUE	FALSE
NKTlike_H3K27me3_LPS	FALSE	FALSE	FALSE	FALSE	FALSE	TRUE	FALSE
Basophil_H3K27me3_IL18	FALSE	FALSE	FALSE	FALSE	FALSE	TRUE	FALSE
Granulocytes_pCREB_Unstim	FALSE	FALSE	FALSE	FALSE	FALSE	FALSE	TRUE
Granulocytes_pP38_Unstim	FALSE	FALSE	FALSE	FALSE	FALSE	FALSE	TRUE
Eosinophil_pCREB_LPS	FALSE	FALSE	FALSE	FALSE	FALSE	FALSE	TRUE
Eosinophil_pP38_Unstim	FALSE	FALSE	FALSE	FALSE	FALSE	FALSE	TRUE
Eosinophil_CXCR4_IL246	FALSE	FALSE	FALSE	FALSE	FALSE	FALSE	TRUE
Eosinophil_CXCR4_IL18	FALSE	FALSE	FALSE	FALSE	FALSE	FALSE	TRUE
Eosinophil_CD62L_Unstim	FALSE	FALSE	FALSE	FALSE	FALSE	FALSE	TRUE
Eosinophil_CD62L_LPS	FALSE	FALSE	FALSE	FALSE	FALSE	FALSE	TRUE
Eosinophil_HK2_IL18	FALSE	FALSE	FALSE	FALSE	FALSE	FALSE	TRUE
Neutrophil_pCREB_Unstim	FALSE	FALSE	FALSE	FALSE	FALSE	FALSE	TRUE
Bcells_pPLCg1_Unstim	FALSE	FALSE	FALSE	FALSE	FALSE	FALSE	TRUE
Basophil_pSTAT5_Unstim	FALSE	FALSE	FALSE	FALSE	FALSE	FALSE	TRUE
Basophil_pSTAT3_Unstim	FALSE	FALSE	FALSE	FALSE	FALSE	FALSE	TRUE
DC_pSTAT3_Unstim	FALSE	FALSE	FALSE	FALSE	FALSE	FALSE	TRUE
FceRIaposDC_prpS6_LPS	FALSE	FALSE	FALSE	FALSE	FALSE	FALSE	TRUE
FceRIaposDC_prpS6_IL246	FALSE	FALSE	FALSE	FALSE	FALSE	FALSE	TRUE
FceRIaposDC_PD-L1_Unstim	FALSE	FALSE	FALSE	FALSE	FALSE	FALSE	TRUE
cMCs_pSTAT3_Unstim	FALSE	FALSE	FALSE	FALSE	FALSE	FALSE	TRUE
intMCs_pSTAT1_Unstim	FALSE	FALSE	FALSE	FALSE	FALSE	FALSE	TRUE
intMCs_pSTAT3_IL246	FALSE	FALSE	FALSE	FALSE	FALSE	FALSE	TRUE
intMCs_prpS6_IL246	FALSE	FALSE	FALSE	FALSE	FALSE	FALSE	TRUE
intMCs_PD-L1_IL18	FALSE	FALSE	FALSE	FALSE	FALSE	FALSE	TRUE
intMCs_CD62L_LPS	FALSE	FALSE	FALSE	FALSE	FALSE	FALSE	TRUE
NK_pCREB_Unstim	FALSE	FALSE	FALSE	FALSE	FALSE	FALSE	TRUE
NK_PD-L1_Unstim	FALSE	FALSE	FALSE	FALSE	FALSE	FALSE	TRUE
NK_HK2_Unstim	FALSE	FALSE	FALSE	FALSE	FALSE	FALSE	TRUE
CD16+_pCREB_Unstim	FALSE	FALSE	FALSE	FALSE	FALSE	FALSE	TRUE
CD16+_PD-L1_Unstim	FALSE	FALSE	FALSE	FALSE	FALSE	FALSE	TRUE
CD16+_pPLCg1_Unstim	FALSE	FALSE	FALSE	FALSE	FALSE	FALSE	TRUE
Tcells_CPT1a_Unstim	FALSE	FALSE	FALSE	FALSE	FALSE	FALSE	TRUE
Tcells_PD-L1_Unstim	FALSE	FALSE	FALSE	FALSE	FALSE	FALSE	TRUE
gdTcell_pCREB_Unstim	FALSE	FALSE	FALSE	FALSE	FALSE	FALSE	TRUE
gdTcell_PD-L1_Unstim	FALSE	FALSE	FALSE	FALSE	FALSE	FALSE	TRUE
CD4pCD8pTcell_prpS6_IL246	FALSE	FALSE	FALSE	FALSE	FALSE	FALSE	TRUE
CD4pCD8pTcell_PD-L1_Unstim	FALSE	FALSE	FALSE	FALSE	FALSE	FALSE	TRUE
CD4Tcell_CPT1a_Unstim	FALSE	FALSE	FALSE	FALSE	FALSE	FALSE	TRUE
CD4Tcell_PD-L1_Unstim	FALSE	FALSE	FALSE	FALSE	FALSE	FALSE	TRUE
CD4Tcell_pPLCg1_Unstim	FALSE	FALSE	FALSE	FALSE	FALSE	FALSE	TRUE
CD4CM_CPT1a_Unstim	FALSE	FALSE	FALSE	FALSE	FALSE	FALSE	TRUE
CD4CM_pCREB_Unstim	FALSE	FALSE	FALSE	FALSE	FALSE	FALSE	TRUE
CD4CM_PD-L1_Unstim	FALSE	FALSE	FALSE	FALSE	FALSE	FALSE	TRUE
CD4CM_pPLCg1_Unstim	FALSE	FALSE	FALSE	FALSE	FALSE	FALSE	TRUE
CD4CM_CD62L_IL18	FALSE	FALSE	FALSE	FALSE	FALSE	FALSE	TRUE
CD4EM_PD-L1_Unstim	FALSE	FALSE	FALSE	FALSE	FALSE	FALSE	TRUE
CD4Naive_PD-L1_Unstim	FALSE	FALSE	FALSE	FALSE	FALSE	FALSE	TRUE
CD4Naive_pPLCg1_Unstim	FALSE	FALSE	FALSE	FALSE	FALSE	FALSE	TRUE
CD4Naive_CXCR4_Unstim	FALSE	FALSE	FALSE	FALSE	FALSE	FALSE	TRUE
Ki67CD4Tcell_pCREB_Unstim	FALSE	FALSE	FALSE	FALSE	FALSE	FALSE	TRUE
Ki67CD4Tcell_PD-L1_Unstim	FALSE	FALSE	FALSE	FALSE	FALSE	FALSE	TRUE
Th1_PD-L1_Unstim	FALSE	FALSE	FALSE	FALSE	FALSE	FALSE	TRUE
Th1_CD44_Unstim	FALSE	FALSE	FALSE	FALSE	FALSE	FALSE	TRUE
Th2_HK2_IL246	FALSE	FALSE	FALSE	FALSE	FALSE	FALSE	TRUE
Th17_PD-L1_Unstim	FALSE	FALSE	FALSE	FALSE	FALSE	FALSE	TRUE
Th17_pPLCg1_Unstim	FALSE	FALSE	FALSE	FALSE	FALSE	FALSE	TRUE
Treg_CPT1a_Unstim	FALSE	FALSE	FALSE	FALSE	FALSE	FALSE	TRUE
Treg_pCREB_Unstim	FALSE	FALSE	FALSE	FALSE	FALSE	FALSE	TRUE
Treg_PD-L1_Unstim	FALSE	FALSE	FALSE	FALSE	FALSE	FALSE	TRUE
Treg_CD62L_IL18	FALSE	FALSE	FALSE	FALSE	FALSE	FALSE	TRUE
CD8CM_CPT1a_IL246	FALSE	FALSE	FALSE	FALSE	FALSE	FALSE	TRUE
CD8CM_pCREB_Unstim	FALSE	FALSE	FALSE	FALSE	FALSE	FALSE	TRUE
CD8CM_PD-L1_Unstim	FALSE	FALSE	FALSE	FALSE	FALSE	FALSE	TRUE
CD8EM_pPLCg1_Unstim	FALSE	FALSE	FALSE	FALSE	FALSE	FALSE	TRUE
CD8Trm_CPT1a_IL246	FALSE	FALSE	FALSE	FALSE	FALSE	FALSE	TRUE
CD8Trm_pPLCg1_Unstim	FALSE	FALSE	FALSE	FALSE	FALSE	FALSE	TRUE
Ki67CD8Tcell_pCREB_IL246	FALSE	FALSE	FALSE	FALSE	FALSE	FALSE	TRUE
MAIT_pPLCg1_Unstim	FALSE	FALSE	FALSE	FALSE	FALSE	FALSE	TRUE
MAIT_HK2_Unstim	FALSE	FALSE	FALSE	FALSE	FALSE	FALSE	TRUE
NKTlike_pSTAT6_IL246	FALSE	FALSE	FALSE	FALSE	FALSE	FALSE	TRUE
NKTlike_CD62L_LPS	FALSE	FALSE	FALSE	FALSE	FALSE	FALSE	TRUE
Basophil_frequency_Unstim	FALSE	FALSE	FALSE	FALSE	FALSE	FALSE	TRUE
CD8Tcell_frequency_Unstim	FALSE	FALSE	FALSE	FALSE	FALSE	FALSE	TRUE
NKTlike_frequency_Unstim	FALSE	FALSE	FALSE	FALSE	FALSE	FALSE	TRUE
Th17_frequency_Unstim	FALSE	FALSE	FALSE	FALSE	FALSE	FALSE	TRUE
intMCs_H3K27me3_Unstim	FALSE	FALSE	FALSE	FALSE	FALSE	FALSE	TRUE
CD16-_H3K27me3_IL246	FALSE	FALSE	FALSE	FALSE	FALSE	FALSE	TRUE
Granulocytes_VDAC1_LPS	FALSE	FALSE	FALSE	FALSE	FALSE	FALSE	FALSE
Granulocytes_VDAC1_IL246	FALSE	FALSE	FALSE	FALSE	FALSE	FALSE	FALSE
Granulocytes_VDAC1_IL18	FALSE	FALSE	FALSE	FALSE	FALSE	FALSE	FALSE
Granulocytes_GLUT1_Unstim	FALSE	FALSE	FALSE	FALSE	FALSE	FALSE	FALSE
Granulocytes_GLUT1_LPS	FALSE	FALSE	FALSE	FALSE	FALSE	FALSE	FALSE
Granulocytes_GLUT1_IL246	FALSE	FALSE	FALSE	FALSE	FALSE	FALSE	FALSE
Granulocytes_GLUT1_IL18	FALSE	FALSE	FALSE	FALSE	FALSE	FALSE	FALSE
Granulocytes_CPT1a_Unstim	FALSE	FALSE	FALSE	FALSE	FALSE	FALSE	FALSE
Granulocytes_CPT1a_LPS	FALSE	FALSE	FALSE	FALSE	FALSE	FALSE	FALSE
Granulocytes_CPT1a_IL246	FALSE	FALSE	FALSE	FALSE	FALSE	FALSE	FALSE
Granulocytes_CPT1a_IL18	FALSE	FALSE	FALSE	FALSE	FALSE	FALSE	FALSE
Granulocytes_pCREB_IL246	FALSE	FALSE	FALSE	FALSE	FALSE	FALSE	FALSE
Granulocytes_pCREB_IL18	FALSE	FALSE	FALSE	FALSE	FALSE	FALSE	FALSE
Granulocytes_pSTAT5_Unstim	FALSE	FALSE	FALSE	FALSE	FALSE	FALSE	FALSE
Granulocytes_pSTAT5_IL246	FALSE	FALSE	FALSE	FALSE	FALSE	FALSE	FALSE
Granulocytes_pSTAT1_Unstim	FALSE	FALSE	FALSE	FALSE	FALSE	FALSE	FALSE
Granulocytes_pSTAT3_Unstim	FALSE	FALSE	FALSE	FALSE	FALSE	FALSE	FALSE
Granulocytes_pSTAT3_IL246	FALSE	FALSE	FALSE	FALSE	FALSE	FALSE	FALSE
Granulocytes_prpS6_Unstim	FALSE	FALSE	FALSE	FALSE	FALSE	FALSE	FALSE
Granulocytes_prpS6_LPS	FALSE	FALSE	FALSE	FALSE	FALSE	FALSE	FALSE
Granulocytes_prpS6_IL246	FALSE	FALSE	FALSE	FALSE	FALSE	FALSE	FALSE
Granulocytes_prpS6_IL18	FALSE	FALSE	FALSE	FALSE	FALSE	FALSE	FALSE
Granulocytes_PD-L1_Unstim	FALSE	FALSE	FALSE	FALSE	FALSE	FALSE	FALSE
Granulocytes_PD-L1_LPS	FALSE	FALSE	FALSE	FALSE	FALSE	FALSE	FALSE
Granulocytes_PD-L1_IL246	FALSE	FALSE	FALSE	FALSE	FALSE	FALSE	FALSE
Granulocytes_PD-L1_IL18	FALSE	FALSE	FALSE	FALSE	FALSE	FALSE	FALSE
Granulocytes_CD44_Unstim	FALSE	FALSE	FALSE	FALSE	FALSE	FALSE	FALSE
Granulocytes_CD44_LPS	FALSE	FALSE	FALSE	FALSE	FALSE	FALSE	FALSE
Granulocytes_CD44_IL246	FALSE	FALSE	FALSE	FALSE	FALSE	FALSE	FALSE
Granulocytes_CD44_IL18	FALSE	FALSE	FALSE	FALSE	FALSE	FALSE	FALSE
Granulocytes_pNFkB_Unstim	FALSE	FALSE	FALSE	FALSE	FALSE	FALSE	FALSE
Granulocytes_pNFkB_IL246	FALSE	FALSE	FALSE	FALSE	FALSE	FALSE	FALSE
Granulocytes_pNFkB_IL18	FALSE	FALSE	FALSE	FALSE	FALSE	FALSE	FALSE
Granulocytes_pERK1-2_Unstim	FALSE	FALSE	FALSE	FALSE	FALSE	FALSE	FALSE
Granulocytes_pERK1-2_LPS	FALSE	FALSE	FALSE	FALSE	FALSE	FALSE	FALSE
Granulocytes_pERK1-2_IL246	FALSE	FALSE	FALSE	FALSE	FALSE	FALSE	FALSE
Granulocytes_pSTAT6_Unstim	FALSE	FALSE	FALSE	FALSE	FALSE	FALSE	FALSE
Granulocytes_pSTAT6_IL246	FALSE	FALSE	FALSE	FALSE	FALSE	FALSE	FALSE
Granulocytes_pPLCg1_Unstim	FALSE	FALSE	FALSE	FALSE	FALSE	FALSE	FALSE
Granulocytes_pPLCg1_LPS	FALSE	FALSE	FALSE	FALSE	FALSE	FALSE	FALSE
Granulocytes_pPLCg1_IL246	FALSE	FALSE	FALSE	FALSE	FALSE	FALSE	FALSE
Granulocytes_CXCR4_Unstim	FALSE	FALSE	FALSE	FALSE	FALSE	FALSE	FALSE
Granulocytes_CXCR4_LPS	FALSE	FALSE	FALSE	FALSE	FALSE	FALSE	FALSE
Granulocytes_CXCR4_IL246	FALSE	FALSE	FALSE	FALSE	FALSE	FALSE	FALSE
Granulocytes_CXCR4_IL18	FALSE	FALSE	FALSE	FALSE	FALSE	FALSE	FALSE
Granulocytes_CD62L_LPS	FALSE	FALSE	FALSE	FALSE	FALSE	FALSE	FALSE
Granulocytes_CD62L_IL246	FALSE	FALSE	FALSE	FALSE	FALSE	FALSE	FALSE
Granulocytes_CD62L_IL18	FALSE	FALSE	FALSE	FALSE	FALSE	FALSE	FALSE
Granulocytes_HK2_Unstim	FALSE	FALSE	FALSE	FALSE	FALSE	FALSE	FALSE
Granulocytes_HK2_IL246	FALSE	FALSE	FALSE	FALSE	FALSE	FALSE	FALSE
Granulocytes_CD63_Unstim	FALSE	FALSE	FALSE	FALSE	FALSE	FALSE	FALSE
Granulocytes_CD63_IL246	FALSE	FALSE	FALSE	FALSE	FALSE	FALSE	FALSE
Eosinophil_VDAC1_Unstim	FALSE	FALSE	FALSE	FALSE	FALSE	FALSE	FALSE
Eosinophil_VDAC1_LPS	FALSE	FALSE	FALSE	FALSE	FALSE	FALSE	FALSE
Eosinophil_VDAC1_IL246	FALSE	FALSE	FALSE	FALSE	FALSE	FALSE	FALSE
Eosinophil_VDAC1_IL18	FALSE	FALSE	FALSE	FALSE	FALSE	FALSE	FALSE
Eosinophil_GLUT1_Unstim	FALSE	FALSE	FALSE	FALSE	FALSE	FALSE	FALSE
Eosinophil_GLUT1_LPS	FALSE	FALSE	FALSE	FALSE	FALSE	FALSE	FALSE
Eosinophil_GLUT1_IL246	FALSE	FALSE	FALSE	FALSE	FALSE	FALSE	FALSE
Eosinophil_GLUT1_IL18	FALSE	FALSE	FALSE	FALSE	FALSE	FALSE	FALSE
Eosinophil_CPT1a_Unstim	FALSE	FALSE	FALSE	FALSE	FALSE	FALSE	FALSE
Eosinophil_CPT1a_LPS	FALSE	FALSE	FALSE	FALSE	FALSE	FALSE	FALSE
Eosinophil_CPT1a_IL246	FALSE	FALSE	FALSE	FALSE	FALSE	FALSE	FALSE
Eosinophil_CPT1a_IL18	FALSE	FALSE	FALSE	FALSE	FALSE	FALSE	FALSE
Eosinophil_pCREB_IL246	FALSE	FALSE	FALSE	FALSE	FALSE	FALSE	FALSE
Eosinophil_pCREB_IL18	FALSE	FALSE	FALSE	FALSE	FALSE	FALSE	FALSE
Eosinophil_pSTAT5_Unstim	FALSE	FALSE	FALSE	FALSE	FALSE	FALSE	FALSE
Eosinophil_pSTAT5_IL246	FALSE	FALSE	FALSE	FALSE	FALSE	FALSE	FALSE
Eosinophil_pP38_LPS	FALSE	FALSE	FALSE	FALSE	FALSE	FALSE	FALSE
Eosinophil_pSTAT1_Unstim	FALSE	FALSE	FALSE	FALSE	FALSE	FALSE	FALSE
Eosinophil_pSTAT3_Unstim	FALSE	FALSE	FALSE	FALSE	FALSE	FALSE	FALSE
Eosinophil_pSTAT3_IL246	FALSE	FALSE	FALSE	FALSE	FALSE	FALSE	FALSE
Eosinophil_prpS6_Unstim	FALSE	FALSE	FALSE	FALSE	FALSE	FALSE	FALSE
Eosinophil_prpS6_LPS	FALSE	FALSE	FALSE	FALSE	FALSE	FALSE	FALSE
Eosinophil_prpS6_IL18	FALSE	FALSE	FALSE	FALSE	FALSE	FALSE	FALSE
Eosinophil_PD-L1_Unstim	FALSE	FALSE	FALSE	FALSE	FALSE	FALSE	FALSE
Eosinophil_PD-L1_LPS	FALSE	FALSE	FALSE	FALSE	FALSE	FALSE	FALSE
Eosinophil_PD-L1_IL246	FALSE	FALSE	FALSE	FALSE	FALSE	FALSE	FALSE
Eosinophil_PD-L1_IL18	FALSE	FALSE	FALSE	FALSE	FALSE	FALSE	FALSE
Eosinophil_CD44_Unstim	FALSE	FALSE	FALSE	FALSE	FALSE	FALSE	FALSE
Eosinophil_CD44_LPS	FALSE	FALSE	FALSE	FALSE	FALSE	FALSE	FALSE
Eosinophil_CD44_IL246	FALSE	FALSE	FALSE	FALSE	FALSE	FALSE	FALSE
Eosinophil_CD44_IL18	FALSE	FALSE	FALSE	FALSE	FALSE	FALSE	FALSE
Eosinophil_pNFkB_Unstim	FALSE	FALSE	FALSE	FALSE	FALSE	FALSE	FALSE
Eosinophil_pNFkB_LPS	FALSE	FALSE	FALSE	FALSE	FALSE	FALSE	FALSE
Eosinophil_pNFkB_IL246	FALSE	FALSE	FALSE	FALSE	FALSE	FALSE	FALSE
Eosinophil_pNFkB_IL18	FALSE	FALSE	FALSE	FALSE	FALSE	FALSE	FALSE
Eosinophil_pERK1-2_Unstim	FALSE	FALSE	FALSE	FALSE	FALSE	FALSE	FALSE
Eosinophil_pERK1-2_LPS	FALSE	FALSE	FALSE	FALSE	FALSE	FALSE	FALSE
Eosinophil_pERK1-2_IL246	FALSE	FALSE	FALSE	FALSE	FALSE	FALSE	FALSE
Eosinophil_pSTAT6_Unstim	FALSE	FALSE	FALSE	FALSE	FALSE	FALSE	FALSE
Eosinophil_pSTAT6_IL246	FALSE	FALSE	FALSE	FALSE	FALSE	FALSE	FALSE
Eosinophil_pPLCg1_Unstim	FALSE	FALSE	FALSE	FALSE	FALSE	FALSE	FALSE
Eosinophil_pPLCg1_LPS	FALSE	FALSE	FALSE	FALSE	FALSE	FALSE	FALSE
Eosinophil_pPLCg1_IL246	FALSE	FALSE	FALSE	FALSE	FALSE	FALSE	FALSE
Eosinophil_pPLCg1_IL18	FALSE	FALSE	FALSE	FALSE	FALSE	FALSE	FALSE
Eosinophil_CXCR4_Unstim	FALSE	FALSE	FALSE	FALSE	FALSE	FALSE	FALSE
Eosinophil_CXCR4_LPS	FALSE	FALSE	FALSE	FALSE	FALSE	FALSE	FALSE
Eosinophil_CD62L_IL246	FALSE	FALSE	FALSE	FALSE	FALSE	FALSE	FALSE
Eosinophil_CD62L_IL18	FALSE	FALSE	FALSE	FALSE	FALSE	FALSE	FALSE
Eosinophil_HK2_Unstim	FALSE	FALSE	FALSE	FALSE	FALSE	FALSE	FALSE
Eosinophil_HK2_IL246	FALSE	FALSE	FALSE	FALSE	FALSE	FALSE	FALSE
Eosinophil_CD63_Unstim	FALSE	FALSE	FALSE	FALSE	FALSE	FALSE	FALSE
Eosinophil_CD63_IL246	FALSE	FALSE	FALSE	FALSE	FALSE	FALSE	FALSE
Neutrophil_VDAC1_LPS	FALSE	FALSE	FALSE	FALSE	FALSE	FALSE	FALSE
Neutrophil_VDAC1_IL246	FALSE	FALSE	FALSE	FALSE	FALSE	FALSE	FALSE
Neutrophil_VDAC1_IL18	FALSE	FALSE	FALSE	FALSE	FALSE	FALSE	FALSE
Neutrophil_GLUT1_Unstim	FALSE	FALSE	FALSE	FALSE	FALSE	FALSE	FALSE
Neutrophil_GLUT1_LPS	FALSE	FALSE	FALSE	FALSE	FALSE	FALSE	FALSE
Neutrophil_GLUT1_IL246	FALSE	FALSE	FALSE	FALSE	FALSE	FALSE	FALSE
Neutrophil_GLUT1_IL18	FALSE	FALSE	FALSE	FALSE	FALSE	FALSE	FALSE
Neutrophil_CPT1a_Unstim	FALSE	FALSE	FALSE	FALSE	FALSE	FALSE	FALSE
Neutrophil_CPT1a_LPS	FALSE	FALSE	FALSE	FALSE	FALSE	FALSE	FALSE
Neutrophil_CPT1a_IL246	FALSE	FALSE	FALSE	FALSE	FALSE	FALSE	FALSE
Neutrophil_CPT1a_IL18	FALSE	FALSE	FALSE	FALSE	FALSE	FALSE	FALSE
Neutrophil_pCREB_IL246	FALSE	FALSE	FALSE	FALSE	FALSE	FALSE	FALSE
Neutrophil_pCREB_IL18	FALSE	FALSE	FALSE	FALSE	FALSE	FALSE	FALSE
Neutrophil_pSTAT5_Unstim	FALSE	FALSE	FALSE	FALSE	FALSE	FALSE	FALSE
Neutrophil_pSTAT5_IL246	FALSE	FALSE	FALSE	FALSE	FALSE	FALSE	FALSE
Neutrophil_pP38_Unstim	FALSE	FALSE	FALSE	FALSE	FALSE	FALSE	FALSE
Neutrophil_pSTAT1_Unstim	FALSE	FALSE	FALSE	FALSE	FALSE	FALSE	FALSE
Neutrophil_pSTAT3_Unstim	FALSE	FALSE	FALSE	FALSE	FALSE	FALSE	FALSE
Neutrophil_pSTAT3_IL246	FALSE	FALSE	FALSE	FALSE	FALSE	FALSE	FALSE
Neutrophil_prpS6_Unstim	FALSE	FALSE	FALSE	FALSE	FALSE	FALSE	FALSE
Neutrophil_prpS6_LPS	FALSE	FALSE	FALSE	FALSE	FALSE	FALSE	FALSE
Neutrophil_prpS6_IL246	FALSE	FALSE	FALSE	FALSE	FALSE	FALSE	FALSE
Neutrophil_prpS6_IL18	FALSE	FALSE	FALSE	FALSE	FALSE	FALSE	FALSE
Neutrophil_PD-L1_Unstim	FALSE	FALSE	FALSE	FALSE	FALSE	FALSE	FALSE
Neutrophil_PD-L1_LPS	FALSE	FALSE	FALSE	FALSE	FALSE	FALSE	FALSE
Neutrophil_PD-L1_IL246	FALSE	FALSE	FALSE	FALSE	FALSE	FALSE	FALSE
Neutrophil_PD-L1_IL18	FALSE	FALSE	FALSE	FALSE	FALSE	FALSE	FALSE
Neutrophil_CD44_Unstim	FALSE	FALSE	FALSE	FALSE	FALSE	FALSE	FALSE
Neutrophil_CD44_LPS	FALSE	FALSE	FALSE	FALSE	FALSE	FALSE	FALSE
Neutrophil_CD44_IL246	FALSE	FALSE	FALSE	FALSE	FALSE	FALSE	FALSE
Neutrophil_CD44_IL18	FALSE	FALSE	FALSE	FALSE	FALSE	FALSE	FALSE
Neutrophil_pNFkB_Unstim	FALSE	FALSE	FALSE	FALSE	FALSE	FALSE	FALSE
Neutrophil_pNFkB_IL246	FALSE	FALSE	FALSE	FALSE	FALSE	FALSE	FALSE
Neutrophil_pERK1-2_Unstim	FALSE	FALSE	FALSE	FALSE	FALSE	FALSE	FALSE
Neutrophil_pERK1-2_LPS	FALSE	FALSE	FALSE	FALSE	FALSE	FALSE	FALSE
Neutrophil_pSTAT6_Unstim	FALSE	FALSE	FALSE	FALSE	FALSE	FALSE	FALSE
Neutrophil_pSTAT6_IL246	FALSE	FALSE	FALSE	FALSE	FALSE	FALSE	FALSE
Neutrophil_pPLCg1_Unstim	FALSE	FALSE	FALSE	FALSE	FALSE	FALSE	FALSE
Neutrophil_pPLCg1_LPS	FALSE	FALSE	FALSE	FALSE	FALSE	FALSE	FALSE
Neutrophil_pPLCg1_IL246	FALSE	FALSE	FALSE	FALSE	FALSE	FALSE	FALSE
Neutrophil_CXCR4_Unstim	FALSE	FALSE	FALSE	FALSE	FALSE	FALSE	FALSE
Neutrophil_CXCR4_LPS	FALSE	FALSE	FALSE	FALSE	FALSE	FALSE	FALSE
Neutrophil_CXCR4_IL246	FALSE	FALSE	FALSE	FALSE	FALSE	FALSE	FALSE
Neutrophil_CXCR4_IL18	FALSE	FALSE	FALSE	FALSE	FALSE	FALSE	FALSE
Neutrophil_CD62L_LPS	FALSE	FALSE	FALSE	FALSE	FALSE	FALSE	FALSE
Neutrophil_CD62L_IL246	FALSE	FALSE	FALSE	FALSE	FALSE	FALSE	FALSE
Neutrophil_CD62L_IL18	FALSE	FALSE	FALSE	FALSE	FALSE	FALSE	FALSE
Neutrophil_HK2_LPS	FALSE	FALSE	FALSE	FALSE	FALSE	FALSE	FALSE
Neutrophil_HK2_IL246	FALSE	FALSE	FALSE	FALSE	FALSE	FALSE	FALSE
Neutrophil_CD63_Unstim	FALSE	FALSE	FALSE	FALSE	FALSE	FALSE	FALSE
Neutrophil_CD63_IL246	FALSE	FALSE	FALSE	FALSE	FALSE	FALSE	FALSE
Bcells_VDAC1_Unstim	FALSE	FALSE	FALSE	FALSE	FALSE	FALSE	FALSE
Bcells_VDAC1_LPS	FALSE	FALSE	FALSE	FALSE	FALSE	FALSE	FALSE
Bcells_VDAC1_IL246	FALSE	FALSE	FALSE	FALSE	FALSE	FALSE	FALSE
Bcells_GLUT1_Unstim	FALSE	FALSE	FALSE	FALSE	FALSE	FALSE	FALSE
Bcells_GLUT1_IL18	FALSE	FALSE	FALSE	FALSE	FALSE	FALSE	FALSE
Bcells_CPT1a_Unstim	FALSE	FALSE	FALSE	FALSE	FALSE	FALSE	FALSE
Bcells_CPT1a_IL246	FALSE	FALSE	FALSE	FALSE	FALSE	FALSE	FALSE
Bcells_CPT1a_IL18	FALSE	FALSE	FALSE	FALSE	FALSE	FALSE	FALSE
Bcells_pCREB_Unstim	FALSE	FALSE	FALSE	FALSE	FALSE	FALSE	FALSE
Bcells_pCREB_LPS	FALSE	FALSE	FALSE	FALSE	FALSE	FALSE	FALSE
Bcells_pCREB_IL246	FALSE	FALSE	FALSE	FALSE	FALSE	FALSE	FALSE
Bcells_pCREB_IL18	FALSE	FALSE	FALSE	FALSE	FALSE	FALSE	FALSE
Bcells_pSTAT5_Unstim	FALSE	FALSE	FALSE	FALSE	FALSE	FALSE	FALSE
Bcells_pSTAT5_IL246	FALSE	FALSE	FALSE	FALSE	FALSE	FALSE	FALSE
Bcells_pP38_Unstim	FALSE	FALSE	FALSE	FALSE	FALSE	FALSE	FALSE
Bcells_pP38_LPS	FALSE	FALSE	FALSE	FALSE	FALSE	FALSE	FALSE
Bcells_pP38_IL18	FALSE	FALSE	FALSE	FALSE	FALSE	FALSE	FALSE
Bcells_pSTAT1_Unstim	FALSE	FALSE	FALSE	FALSE	FALSE	FALSE	FALSE
Bcells_pSTAT3_Unstim	FALSE	FALSE	FALSE	FALSE	FALSE	FALSE	FALSE
Bcells_pSTAT3_IL246	FALSE	FALSE	FALSE	FALSE	FALSE	FALSE	FALSE
Bcells_prpS6_Unstim	FALSE	FALSE	FALSE	FALSE	FALSE	FALSE	FALSE
Bcells_prpS6_LPS	FALSE	FALSE	FALSE	FALSE	FALSE	FALSE	FALSE
Bcells_prpS6_IL246	FALSE	FALSE	FALSE	FALSE	FALSE	FALSE	FALSE
Bcells_prpS6_IL18	FALSE	FALSE	FALSE	FALSE	FALSE	FALSE	FALSE
Bcells_PD-L1_Unstim	FALSE	FALSE	FALSE	FALSE	FALSE	FALSE	FALSE
Bcells_PD-L1_LPS	FALSE	FALSE	FALSE	FALSE	FALSE	FALSE	FALSE
Bcells_PD-L1_IL246	FALSE	FALSE	FALSE	FALSE	FALSE	FALSE	FALSE
Bcells_PD-L1_IL18	FALSE	FALSE	FALSE	FALSE	FALSE	FALSE	FALSE
Bcells_CD44_Unstim	FALSE	FALSE	FALSE	FALSE	FALSE	FALSE	FALSE
Bcells_CD44_LPS	FALSE	FALSE	FALSE	FALSE	FALSE	FALSE	FALSE
Bcells_CD44_IL246	FALSE	FALSE	FALSE	FALSE	FALSE	FALSE	FALSE
Bcells_CD44_IL18	FALSE	FALSE	FALSE	FALSE	FALSE	FALSE	FALSE
Bcells_pNFkB_Unstim	FALSE	FALSE	FALSE	FALSE	FALSE	FALSE	FALSE
Bcells_pNFkB_IL18	FALSE	FALSE	FALSE	FALSE	FALSE	FALSE	FALSE
Bcells_pERK1-2_Unstim	FALSE	FALSE	FALSE	FALSE	FALSE	FALSE	FALSE
Bcells_pERK1-2_IL246	FALSE	FALSE	FALSE	FALSE	FALSE	FALSE	FALSE
Bcells_pSTAT6_Unstim	FALSE	FALSE	FALSE	FALSE	FALSE	FALSE	FALSE
Bcells_pSTAT6_IL246	FALSE	FALSE	FALSE	FALSE	FALSE	FALSE	FALSE
Bcells_pPLCg1_LPS	FALSE	FALSE	FALSE	FALSE	FALSE	FALSE	FALSE
Bcells_pPLCg1_IL246	FALSE	FALSE	FALSE	FALSE	FALSE	FALSE	FALSE
Bcells_pPLCg1_IL18	FALSE	FALSE	FALSE	FALSE	FALSE	FALSE	FALSE
Bcells_CXCR4_Unstim	FALSE	FALSE	FALSE	FALSE	FALSE	FALSE	FALSE
Bcells_CXCR4_LPS	FALSE	FALSE	FALSE	FALSE	FALSE	FALSE	FALSE
Bcells_CD62L_Unstim	FALSE	FALSE	FALSE	FALSE	FALSE	FALSE	FALSE
Bcells_HK2_Unstim	FALSE	FALSE	FALSE	FALSE	FALSE	FALSE	FALSE
Bcells_HK2_LPS	FALSE	FALSE	FALSE	FALSE	FALSE	FALSE	FALSE
Bcells_HK2_IL246	FALSE	FALSE	FALSE	FALSE	FALSE	FALSE	FALSE
Bcells_HK2_IL18	FALSE	FALSE	FALSE	FALSE	FALSE	FALSE	FALSE
Bcells_CD63_Unstim	FALSE	FALSE	FALSE	FALSE	FALSE	FALSE	FALSE
Bcells_CD63_IL18	FALSE	FALSE	FALSE	FALSE	FALSE	FALSE	FALSE
Basophil_VDAC1_LPS	FALSE	FALSE	FALSE	FALSE	FALSE	FALSE	FALSE
Basophil_VDAC1_IL246	FALSE	FALSE	FALSE	FALSE	FALSE	FALSE	FALSE
Basophil_VDAC1_IL18	FALSE	FALSE	FALSE	FALSE	FALSE	FALSE	FALSE
Basophil_GLUT1_LPS	FALSE	FALSE	FALSE	FALSE	FALSE	FALSE	FALSE
Basophil_GLUT1_IL246	FALSE	FALSE	FALSE	FALSE	FALSE	FALSE	FALSE
Basophil_GLUT1_IL18	FALSE	FALSE	FALSE	FALSE	FALSE	FALSE	FALSE
Basophil_CPT1a_Unstim	FALSE	FALSE	FALSE	FALSE	FALSE	FALSE	FALSE
Basophil_CPT1a_LPS	FALSE	FALSE	FALSE	FALSE	FALSE	FALSE	FALSE
Basophil_CPT1a_IL246	FALSE	FALSE	FALSE	FALSE	FALSE	FALSE	FALSE
Basophil_CPT1a_IL18	FALSE	FALSE	FALSE	FALSE	FALSE	FALSE	FALSE
Basophil_pCREB_LPS	FALSE	FALSE	FALSE	FALSE	FALSE	FALSE	FALSE
Basophil_pCREB_IL246	FALSE	FALSE	FALSE	FALSE	FALSE	FALSE	FALSE
Basophil_pCREB_IL18	FALSE	FALSE	FALSE	FALSE	FALSE	FALSE	FALSE
Basophil_pSTAT5_IL246	FALSE	FALSE	FALSE	FALSE	FALSE	FALSE	FALSE
Basophil_pP38_Unstim	FALSE	FALSE	FALSE	FALSE	FALSE	FALSE	FALSE
Basophil_pSTAT1_Unstim	FALSE	FALSE	FALSE	FALSE	FALSE	FALSE	FALSE
Basophil_pSTAT3_IL246	FALSE	FALSE	FALSE	FALSE	FALSE	FALSE	FALSE
Basophil_prpS6_Unstim	FALSE	FALSE	FALSE	FALSE	FALSE	FALSE	FALSE
Basophil_prpS6_LPS	FALSE	FALSE	FALSE	FALSE	FALSE	FALSE	FALSE
Basophil_prpS6_IL246	FALSE	FALSE	FALSE	FALSE	FALSE	FALSE	FALSE
Basophil_prpS6_IL18	FALSE	FALSE	FALSE	FALSE	FALSE	FALSE	FALSE
Basophil_PD-L1_Unstim	FALSE	FALSE	FALSE	FALSE	FALSE	FALSE	FALSE
Basophil_PD-L1_LPS	FALSE	FALSE	FALSE	FALSE	FALSE	FALSE	FALSE
Basophil_PD-L1_IL246	FALSE	FALSE	FALSE	FALSE	FALSE	FALSE	FALSE
Basophil_PD-L1_IL18	FALSE	FALSE	FALSE	FALSE	FALSE	FALSE	FALSE
Basophil_CD44_Unstim	FALSE	FALSE	FALSE	FALSE	FALSE	FALSE	FALSE
Basophil_CD44_LPS	FALSE	FALSE	FALSE	FALSE	FALSE	FALSE	FALSE
Basophil_CD44_IL246	FALSE	FALSE	FALSE	FALSE	FALSE	FALSE	FALSE
Basophil_CD44_IL18	FALSE	FALSE	FALSE	FALSE	FALSE	FALSE	FALSE
Basophil_pNFkB_Unstim	FALSE	FALSE	FALSE	FALSE	FALSE	FALSE	FALSE
Basophil_pNFkB_LPS	FALSE	FALSE	FALSE	FALSE	FALSE	FALSE	FALSE
Basophil_pNFkB_IL246	FALSE	FALSE	FALSE	FALSE	FALSE	FALSE	FALSE
Basophil_pNFkB_IL18	FALSE	FALSE	FALSE	FALSE	FALSE	FALSE	FALSE
Basophil_pERK1-2_Unstim	FALSE	FALSE	FALSE	FALSE	FALSE	FALSE	FALSE
Basophil_pERK1-2_LPS	FALSE	FALSE	FALSE	FALSE	FALSE	FALSE	FALSE
Basophil_pSTAT6_Unstim	FALSE	FALSE	FALSE	FALSE	FALSE	FALSE	FALSE
Basophil_pSTAT6_IL246	FALSE	FALSE	FALSE	FALSE	FALSE	FALSE	FALSE
Basophil_pPLCg1_Unstim	FALSE	FALSE	FALSE	FALSE	FALSE	FALSE	FALSE
Basophil_pPLCg1_LPS	FALSE	FALSE	FALSE	FALSE	FALSE	FALSE	FALSE
Basophil_pPLCg1_IL246	FALSE	FALSE	FALSE	FALSE	FALSE	FALSE	FALSE
Basophil_pPLCg1_IL18	FALSE	FALSE	FALSE	FALSE	FALSE	FALSE	FALSE
Basophil_CXCR4_Unstim	FALSE	FALSE	FALSE	FALSE	FALSE	FALSE	FALSE
Basophil_CXCR4_LPS	FALSE	FALSE	FALSE	FALSE	FALSE	FALSE	FALSE
Basophil_CXCR4_IL246	FALSE	FALSE	FALSE	FALSE	FALSE	FALSE	FALSE
Basophil_CXCR4_IL18	FALSE	FALSE	FALSE	FALSE	FALSE	FALSE	FALSE
Basophil_CD62L_Unstim	FALSE	FALSE	FALSE	FALSE	FALSE	FALSE	FALSE
Basophil_CD62L_LPS	FALSE	FALSE	FALSE	FALSE	FALSE	FALSE	FALSE
Basophil_CD62L_IL18	FALSE	FALSE	FALSE	FALSE	FALSE	FALSE	FALSE
Basophil_HK2_Unstim	FALSE	FALSE	FALSE	FALSE	FALSE	FALSE	FALSE
Basophil_HK2_IL246	FALSE	FALSE	FALSE	FALSE	FALSE	FALSE	FALSE
Basophil_HK2_IL18	FALSE	FALSE	FALSE	FALSE	FALSE	FALSE	FALSE
Basophil_CD63_Unstim	FALSE	FALSE	FALSE	FALSE	FALSE	FALSE	FALSE
Basophil_CD63_LPS	FALSE	FALSE	FALSE	FALSE	FALSE	FALSE	FALSE
Basophil_CD63_IL246	FALSE	FALSE	FALSE	FALSE	FALSE	FALSE	FALSE
Basophil_CD63_IL18	FALSE	FALSE	FALSE	FALSE	FALSE	FALSE	FALSE
DC_VDAC1_LPS	FALSE	FALSE	FALSE	FALSE	FALSE	FALSE	FALSE
DC_VDAC1_IL246	FALSE	FALSE	FALSE	FALSE	FALSE	FALSE	FALSE
DC_VDAC1_IL18	FALSE	FALSE	FALSE	FALSE	FALSE	FALSE	FALSE
DC_GLUT1_Unstim	FALSE	FALSE	FALSE	FALSE	FALSE	FALSE	FALSE
DC_GLUT1_LPS	FALSE	FALSE	FALSE	FALSE	FALSE	FALSE	FALSE
DC_GLUT1_IL246	FALSE	FALSE	FALSE	FALSE	FALSE	FALSE	FALSE
DC_GLUT1_IL18	FALSE	FALSE	FALSE	FALSE	FALSE	FALSE	FALSE
DC_CPT1a_LPS	FALSE	FALSE	FALSE	FALSE	FALSE	FALSE	FALSE
DC_CPT1a_IL246	FALSE	FALSE	FALSE	FALSE	FALSE	FALSE	FALSE
DC_pCREB_LPS	FALSE	FALSE	FALSE	FALSE	FALSE	FALSE	FALSE
DC_pCREB_IL246	FALSE	FALSE	FALSE	FALSE	FALSE	FALSE	FALSE
DC_pCREB_IL18	FALSE	FALSE	FALSE	FALSE	FALSE	FALSE	FALSE
DC_pSTAT5_Unstim	FALSE	FALSE	FALSE	FALSE	FALSE	FALSE	FALSE
DC_pSTAT5_IL246	FALSE	FALSE	FALSE	FALSE	FALSE	FALSE	FALSE
DC_pP38_Unstim	FALSE	FALSE	FALSE	FALSE	FALSE	FALSE	FALSE
DC_pP38_LPS	FALSE	FALSE	FALSE	FALSE	FALSE	FALSE	FALSE
DC_pP38_IL18	FALSE	FALSE	FALSE	FALSE	FALSE	FALSE	FALSE
DC_pSTAT1_Unstim	FALSE	FALSE	FALSE	FALSE	FALSE	FALSE	FALSE
DC_prpS6_Unstim	FALSE	FALSE	FALSE	FALSE	FALSE	FALSE	FALSE
DC_prpS6_LPS	FALSE	FALSE	FALSE	FALSE	FALSE	FALSE	FALSE
DC_prpS6_IL246	FALSE	FALSE	FALSE	FALSE	FALSE	FALSE	FALSE
DC_prpS6_IL18	FALSE	FALSE	FALSE	FALSE	FALSE	FALSE	FALSE
DC_PD-L1_LPS	FALSE	FALSE	FALSE	FALSE	FALSE	FALSE	FALSE
DC_PD-L1_IL246	FALSE	FALSE	FALSE	FALSE	FALSE	FALSE	FALSE
DC_PD-L1_IL18	FALSE	FALSE	FALSE	FALSE	FALSE	FALSE	FALSE
DC_CD44_LPS	FALSE	FALSE	FALSE	FALSE	FALSE	FALSE	FALSE
DC_CD44_IL246	FALSE	FALSE	FALSE	FALSE	FALSE	FALSE	FALSE
DC_CD44_IL18	FALSE	FALSE	FALSE	FALSE	FALSE	FALSE	FALSE
DC_pNFkB_IL246	FALSE	FALSE	FALSE	FALSE	FALSE	FALSE	FALSE
DC_pNFkB_IL18	FALSE	FALSE	FALSE	FALSE	FALSE	FALSE	FALSE
DC_pERK1-2_Unstim	FALSE	FALSE	FALSE	FALSE	FALSE	FALSE	FALSE
DC_pERK1-2_LPS	FALSE	FALSE	FALSE	FALSE	FALSE	FALSE	FALSE
DC_pERK1-2_IL18	FALSE	FALSE	FALSE	FALSE	FALSE	FALSE	FALSE
DC_pSTAT6_Unstim	FALSE	FALSE	FALSE	FALSE	FALSE	FALSE	FALSE
DC_pSTAT6_IL246	FALSE	FALSE	FALSE	FALSE	FALSE	FALSE	FALSE
DC_pPLCg1_Unstim	FALSE	FALSE	FALSE	FALSE	FALSE	FALSE	FALSE
DC_pPLCg1_IL246	FALSE	FALSE	FALSE	FALSE	FALSE	FALSE	FALSE
DC_pPLCg1_IL18	FALSE	FALSE	FALSE	FALSE	FALSE	FALSE	FALSE
DC_CD62L_Unstim	FALSE	FALSE	FALSE	FALSE	FALSE	FALSE	FALSE
DC_CD62L_LPS	FALSE	FALSE	FALSE	FALSE	FALSE	FALSE	FALSE
DC_CD62L_IL246	FALSE	FALSE	FALSE	FALSE	FALSE	FALSE	FALSE
DC_CD62L_IL18	FALSE	FALSE	FALSE	FALSE	FALSE	FALSE	FALSE
DC_HK2_LPS	FALSE	FALSE	FALSE	FALSE	FALSE	FALSE	FALSE
DC_HK2_IL246	FALSE	FALSE	FALSE	FALSE	FALSE	FALSE	FALSE
DC_HK2_IL18	FALSE	FALSE	FALSE	FALSE	FALSE	FALSE	FALSE
DC_CD63_IL246	FALSE	FALSE	FALSE	FALSE	FALSE	FALSE	FALSE
DC_CD63_IL18	FALSE	FALSE	FALSE	FALSE	FALSE	FALSE	FALSE
FceRIanegDC_VDAC1_LPS	FALSE	FALSE	FALSE	FALSE	FALSE	FALSE	FALSE
FceRIanegDC_VDAC1_IL246	FALSE	FALSE	FALSE	FALSE	FALSE	FALSE	FALSE
FceRIanegDC_VDAC1_IL18	FALSE	FALSE	FALSE	FALSE	FALSE	FALSE	FALSE
FceRIanegDC_GLUT1_Unstim	FALSE	FALSE	FALSE	FALSE	FALSE	FALSE	FALSE
FceRIanegDC_GLUT1_LPS	FALSE	FALSE	FALSE	FALSE	FALSE	FALSE	FALSE
FceRIanegDC_GLUT1_IL246	FALSE	FALSE	FALSE	FALSE	FALSE	FALSE	FALSE
FceRIanegDC_GLUT1_IL18	FALSE	FALSE	FALSE	FALSE	FALSE	FALSE	FALSE
FceRIanegDC_CPT1a_Unstim	FALSE	FALSE	FALSE	FALSE	FALSE	FALSE	FALSE
FceRIanegDC_CPT1a_LPS	FALSE	FALSE	FALSE	FALSE	FALSE	FALSE	FALSE
FceRIanegDC_CPT1a_IL246	FALSE	FALSE	FALSE	FALSE	FALSE	FALSE	FALSE
FceRIanegDC_CPT1a_IL18	FALSE	FALSE	FALSE	FALSE	FALSE	FALSE	FALSE
FceRIanegDC_pCREB_Unstim	FALSE	FALSE	FALSE	FALSE	FALSE	FALSE	FALSE
FceRIanegDC_pCREB_LPS	FALSE	FALSE	FALSE	FALSE	FALSE	FALSE	FALSE
FceRIanegDC_pCREB_IL246	FALSE	FALSE	FALSE	FALSE	FALSE	FALSE	FALSE
FceRIanegDC_pCREB_IL18	FALSE	FALSE	FALSE	FALSE	FALSE	FALSE	FALSE
FceRIanegDC_pSTAT5_Unstim	FALSE	FALSE	FALSE	FALSE	FALSE	FALSE	FALSE
FceRIanegDC_pSTAT5_IL246	FALSE	FALSE	FALSE	FALSE	FALSE	FALSE	FALSE
FceRIanegDC_pP38_Unstim	FALSE	FALSE	FALSE	FALSE	FALSE	FALSE	FALSE
FceRIanegDC_pP38_LPS	FALSE	FALSE	FALSE	FALSE	FALSE	FALSE	FALSE
FceRIanegDC_pSTAT1_Unstim	FALSE	FALSE	FALSE	FALSE	FALSE	FALSE	FALSE
FceRIanegDC_pSTAT3_Unstim	FALSE	FALSE	FALSE	FALSE	FALSE	FALSE	FALSE
FceRIanegDC_pSTAT3_IL246	FALSE	FALSE	FALSE	FALSE	FALSE	FALSE	FALSE
FceRIanegDC_prpS6_Unstim	FALSE	FALSE	FALSE	FALSE	FALSE	FALSE	FALSE
FceRIanegDC_prpS6_LPS	FALSE	FALSE	FALSE	FALSE	FALSE	FALSE	FALSE
FceRIanegDC_prpS6_IL246	FALSE	FALSE	FALSE	FALSE	FALSE	FALSE	FALSE
FceRIanegDC_prpS6_IL18	FALSE	FALSE	FALSE	FALSE	FALSE	FALSE	FALSE
FceRIanegDC_PD-L1_Unstim	FALSE	FALSE	FALSE	FALSE	FALSE	FALSE	FALSE
FceRIanegDC_PD-L1_LPS	FALSE	FALSE	FALSE	FALSE	FALSE	FALSE	FALSE
FceRIanegDC_PD-L1_IL246	FALSE	FALSE	FALSE	FALSE	FALSE	FALSE	FALSE
FceRIanegDC_CD44_Unstim	FALSE	FALSE	FALSE	FALSE	FALSE	FALSE	FALSE
FceRIanegDC_CD44_LPS	FALSE	FALSE	FALSE	FALSE	FALSE	FALSE	FALSE
FceRIanegDC_CD44_IL246	FALSE	FALSE	FALSE	FALSE	FALSE	FALSE	FALSE
FceRIanegDC_CD44_IL18	FALSE	FALSE	FALSE	FALSE	FALSE	FALSE	FALSE
FceRIanegDC_pNFkB_IL246	FALSE	FALSE	FALSE	FALSE	FALSE	FALSE	FALSE
FceRIanegDC_pNFkB_IL18	FALSE	FALSE	FALSE	FALSE	FALSE	FALSE	FALSE
FceRIanegDC_pERK1-2_Unstim	FALSE	FALSE	FALSE	FALSE	FALSE	FALSE	FALSE
FceRIanegDC_pERK1-2_LPS	FALSE	FALSE	FALSE	FALSE	FALSE	FALSE	FALSE
FceRIanegDC_pERK1-2_IL18	FALSE	FALSE	FALSE	FALSE	FALSE	FALSE	FALSE
FceRIanegDC_pSTAT6_Unstim	FALSE	FALSE	FALSE	FALSE	FALSE	FALSE	FALSE
FceRIanegDC_pSTAT6_IL246	FALSE	FALSE	FALSE	FALSE	FALSE	FALSE	FALSE
FceRIanegDC_pPLCg1_Unstim	FALSE	FALSE	FALSE	FALSE	FALSE	FALSE	FALSE
FceRIanegDC_pPLCg1_IL246	FALSE	FALSE	FALSE	FALSE	FALSE	FALSE	FALSE
FceRIanegDC_pPLCg1_IL18	FALSE	FALSE	FALSE	FALSE	FALSE	FALSE	FALSE
FceRIanegDC_CD62L_Unstim	FALSE	FALSE	FALSE	FALSE	FALSE	FALSE	FALSE
FceRIanegDC_CD62L_LPS	FALSE	FALSE	FALSE	FALSE	FALSE	FALSE	FALSE
FceRIanegDC_CD62L_IL246	FALSE	FALSE	FALSE	FALSE	FALSE	FALSE	FALSE
FceRIanegDC_CD62L_IL18	FALSE	FALSE	FALSE	FALSE	FALSE	FALSE	FALSE
FceRIanegDC_HK2_Unstim	FALSE	FALSE	FALSE	FALSE	FALSE	FALSE	FALSE
FceRIanegDC_HK2_LPS	FALSE	FALSE	FALSE	FALSE	FALSE	FALSE	FALSE
FceRIanegDC_HK2_IL246	FALSE	FALSE	FALSE	FALSE	FALSE	FALSE	FALSE
FceRIanegDC_CD63_LPS	FALSE	FALSE	FALSE	FALSE	FALSE	FALSE	FALSE
FceRIanegDC_CD63_IL246	FALSE	FALSE	FALSE	FALSE	FALSE	FALSE	FALSE
FceRIanegDC_CD63_IL18	FALSE	FALSE	FALSE	FALSE	FALSE	FALSE	FALSE
FceRIaposDC_VDAC1_LPS	FALSE	FALSE	FALSE	FALSE	FALSE	FALSE	FALSE
FceRIaposDC_GLUT1_IL18	FALSE	FALSE	FALSE	FALSE	FALSE	FALSE	FALSE
FceRIaposDC_CPT1a_Unstim	FALSE	FALSE	FALSE	FALSE	FALSE	FALSE	FALSE
FceRIaposDC_CPT1a_IL18	FALSE	FALSE	FALSE	FALSE	FALSE	FALSE	FALSE
FceRIaposDC_pCREB_Unstim	FALSE	FALSE	FALSE	FALSE	FALSE	FALSE	FALSE
FceRIaposDC_pCREB_LPS	FALSE	FALSE	FALSE	FALSE	FALSE	FALSE	FALSE
FceRIaposDC_pCREB_IL246	FALSE	FALSE	FALSE	FALSE	FALSE	FALSE	FALSE
FceRIaposDC_pCREB_IL18	FALSE	FALSE	FALSE	FALSE	FALSE	FALSE	FALSE
FceRIaposDC_pSTAT5_Unstim	FALSE	FALSE	FALSE	FALSE	FALSE	FALSE	FALSE
FceRIaposDC_pSTAT5_IL246	FALSE	FALSE	FALSE	FALSE	FALSE	FALSE	FALSE
FceRIaposDC_pP38_Unstim	FALSE	FALSE	FALSE	FALSE	FALSE	FALSE	FALSE
FceRIaposDC_pP38_LPS	FALSE	FALSE	FALSE	FALSE	FALSE	FALSE	FALSE
FceRIaposDC_pP38_IL18	FALSE	FALSE	FALSE	FALSE	FALSE	FALSE	FALSE
FceRIaposDC_pSTAT1_Unstim	FALSE	FALSE	FALSE	FALSE	FALSE	FALSE	FALSE
FceRIaposDC_prpS6_Unstim	FALSE	FALSE	FALSE	FALSE	FALSE	FALSE	FALSE
FceRIaposDC_prpS6_IL18	FALSE	FALSE	FALSE	FALSE	FALSE	FALSE	FALSE
FceRIaposDC_PD-L1_LPS	FALSE	FALSE	FALSE	FALSE	FALSE	FALSE	FALSE
FceRIaposDC_PD-L1_IL246	FALSE	FALSE	FALSE	FALSE	FALSE	FALSE	FALSE
FceRIaposDC_PD-L1_IL18	FALSE	FALSE	FALSE	FALSE	FALSE	FALSE	FALSE
FceRIaposDC_CD44_Unstim	FALSE	FALSE	FALSE	FALSE	FALSE	FALSE	FALSE
FceRIaposDC_CD44_LPS	FALSE	FALSE	FALSE	FALSE	FALSE	FALSE	FALSE
FceRIaposDC_CD44_IL246	FALSE	FALSE	FALSE	FALSE	FALSE	FALSE	FALSE
FceRIaposDC_CD44_IL18	FALSE	FALSE	FALSE	FALSE	FALSE	FALSE	FALSE
FceRIaposDC_pNFkB_Unstim	FALSE	FALSE	FALSE	FALSE	FALSE	FALSE	FALSE
FceRIaposDC_pNFkB_LPS	FALSE	FALSE	FALSE	FALSE	FALSE	FALSE	FALSE
FceRIaposDC_pNFkB_IL246	FALSE	FALSE	FALSE	FALSE	FALSE	FALSE	FALSE
FceRIaposDC_pNFkB_IL18	FALSE	FALSE	FALSE	FALSE	FALSE	FALSE	FALSE
FceRIaposDC_pERK1-2_Unstim	FALSE	FALSE	FALSE	FALSE	FALSE	FALSE	FALSE
FceRIaposDC_pSTAT6_Unstim	FALSE	FALSE	FALSE	FALSE	FALSE	FALSE	FALSE
FceRIaposDC_pSTAT6_IL246	FALSE	FALSE	FALSE	FALSE	FALSE	FALSE	FALSE
FceRIaposDC_pPLCg1_Unstim	FALSE	FALSE	FALSE	FALSE	FALSE	FALSE	FALSE
FceRIaposDC_pPLCg1_IL246	FALSE	FALSE	FALSE	FALSE	FALSE	FALSE	FALSE
FceRIaposDC_pPLCg1_IL18	FALSE	FALSE	FALSE	FALSE	FALSE	FALSE	FALSE
FceRIaposDC_CXCR4_Unstim	FALSE	FALSE	FALSE	FALSE	FALSE	FALSE	FALSE
FceRIaposDC_CD62L_Unstim	FALSE	FALSE	FALSE	FALSE	FALSE	FALSE	FALSE
FceRIaposDC_CD62L_IL246	FALSE	FALSE	FALSE	FALSE	FALSE	FALSE	FALSE
FceRIaposDC_CD62L_IL18	FALSE	FALSE	FALSE	FALSE	FALSE	FALSE	FALSE
FceRIaposDC_HK2_Unstim	FALSE	FALSE	FALSE	FALSE	FALSE	FALSE	FALSE
FceRIaposDC_HK2_LPS	FALSE	FALSE	FALSE	FALSE	FALSE	FALSE	FALSE
FceRIaposDC_HK2_IL246	FALSE	FALSE	FALSE	FALSE	FALSE	FALSE	FALSE
FceRIaposDC_HK2_IL18	FALSE	FALSE	FALSE	FALSE	FALSE	FALSE	FALSE
FceRIaposDC_CD63_Unstim	FALSE	FALSE	FALSE	FALSE	FALSE	FALSE	FALSE
FceRIaposDC_CD63_LPS	FALSE	FALSE	FALSE	FALSE	FALSE	FALSE	FALSE
FceRIaposDC_CD63_IL246	FALSE	FALSE	FALSE	FALSE	FALSE	FALSE	FALSE
FceRIaposDC_CD63_IL18	FALSE	FALSE	FALSE	FALSE	FALSE	FALSE	FALSE
cMCs_VDAC1_LPS	FALSE	FALSE	FALSE	FALSE	FALSE	FALSE	FALSE
cMCs_VDAC1_IL246	FALSE	FALSE	FALSE	FALSE	FALSE	FALSE	FALSE
cMCs_VDAC1_IL18	FALSE	FALSE	FALSE	FALSE	FALSE	FALSE	FALSE
cMCs_GLUT1_Unstim	FALSE	FALSE	FALSE	FALSE	FALSE	FALSE	FALSE
cMCs_GLUT1_LPS	FALSE	FALSE	FALSE	FALSE	FALSE	FALSE	FALSE
cMCs_GLUT1_IL246	FALSE	FALSE	FALSE	FALSE	FALSE	FALSE	FALSE
cMCs_GLUT1_IL18	FALSE	FALSE	FALSE	FALSE	FALSE	FALSE	FALSE
cMCs_CPT1a_Unstim	FALSE	FALSE	FALSE	FALSE	FALSE	FALSE	FALSE
cMCs_CPT1a_IL18	FALSE	FALSE	FALSE	FALSE	FALSE	FALSE	FALSE
cMCs_pCREB_Unstim	FALSE	FALSE	FALSE	FALSE	FALSE	FALSE	FALSE
cMCs_pCREB_IL246	FALSE	FALSE	FALSE	FALSE	FALSE	FALSE	FALSE
cMCs_pCREB_IL18	FALSE	FALSE	FALSE	FALSE	FALSE	FALSE	FALSE
cMCs_pSTAT5_Unstim	FALSE	FALSE	FALSE	FALSE	FALSE	FALSE	FALSE
cMCs_pP38_IL246	FALSE	FALSE	FALSE	FALSE	FALSE	FALSE	FALSE
cMCs_pSTAT1_Unstim	FALSE	FALSE	FALSE	FALSE	FALSE	FALSE	FALSE
cMCs_prpS6_Unstim	FALSE	FALSE	FALSE	FALSE	FALSE	FALSE	FALSE
cMCs_prpS6_LPS	FALSE	FALSE	FALSE	FALSE	FALSE	FALSE	FALSE
cMCs_prpS6_IL246	FALSE	FALSE	FALSE	FALSE	FALSE	FALSE	FALSE
cMCs_prpS6_IL18	FALSE	FALSE	FALSE	FALSE	FALSE	FALSE	FALSE
cMCs_PD-L1_Unstim	FALSE	FALSE	FALSE	FALSE	FALSE	FALSE	FALSE
cMCs_PD-L1_LPS	FALSE	FALSE	FALSE	FALSE	FALSE	FALSE	FALSE
cMCs_PD-L1_IL246	FALSE	FALSE	FALSE	FALSE	FALSE	FALSE	FALSE
cMCs_CD44_Unstim	FALSE	FALSE	FALSE	FALSE	FALSE	FALSE	FALSE
cMCs_CD44_LPS	FALSE	FALSE	FALSE	FALSE	FALSE	FALSE	FALSE
cMCs_CD44_IL246	FALSE	FALSE	FALSE	FALSE	FALSE	FALSE	FALSE
cMCs_CD44_IL18	FALSE	FALSE	FALSE	FALSE	FALSE	FALSE	FALSE
cMCs_pNFkB_Unstim	FALSE	FALSE	FALSE	FALSE	FALSE	FALSE	FALSE
cMCs_pNFkB_IL246	FALSE	FALSE	FALSE	FALSE	FALSE	FALSE	FALSE
cMCs_pNFkB_IL18	FALSE	FALSE	FALSE	FALSE	FALSE	FALSE	FALSE
cMCs_pERK1-2_Unstim	FALSE	FALSE	FALSE	FALSE	FALSE	FALSE	FALSE
cMCs_pERK1-2_LPS	FALSE	FALSE	FALSE	FALSE	FALSE	FALSE	FALSE
cMCs_pERK1-2_IL246	FALSE	FALSE	FALSE	FALSE	FALSE	FALSE	FALSE
cMCs_pSTAT6_Unstim	FALSE	FALSE	FALSE	FALSE	FALSE	FALSE	FALSE
cMCs_pSTAT6_IL246	FALSE	FALSE	FALSE	FALSE	FALSE	FALSE	FALSE
cMCs_pPLCg1_Unstim	FALSE	FALSE	FALSE	FALSE	FALSE	FALSE	FALSE
cMCs_pPLCg1_LPS	FALSE	FALSE	FALSE	FALSE	FALSE	FALSE	FALSE
cMCs_pPLCg1_IL246	FALSE	FALSE	FALSE	FALSE	FALSE	FALSE	FALSE
cMCs_CXCR4_Unstim	FALSE	FALSE	FALSE	FALSE	FALSE	FALSE	FALSE
cMCs_CXCR4_LPS	FALSE	FALSE	FALSE	FALSE	FALSE	FALSE	FALSE
cMCs_CXCR4_IL246	FALSE	FALSE	FALSE	FALSE	FALSE	FALSE	FALSE
cMCs_CXCR4_IL18	FALSE	FALSE	FALSE	FALSE	FALSE	FALSE	FALSE
cMCs_CD62L_Unstim	FALSE	FALSE	FALSE	FALSE	FALSE	FALSE	FALSE
cMCs_CD62L_LPS	FALSE	FALSE	FALSE	FALSE	FALSE	FALSE	FALSE
cMCs_CD62L_IL18	FALSE	FALSE	FALSE	FALSE	FALSE	FALSE	FALSE
cMCs_HK2_Unstim	FALSE	FALSE	FALSE	FALSE	FALSE	FALSE	FALSE
cMCs_HK2_LPS	FALSE	FALSE	FALSE	FALSE	FALSE	FALSE	FALSE
cMCs_HK2_IL246	FALSE	FALSE	FALSE	FALSE	FALSE	FALSE	FALSE
cMCs_HK2_IL18	FALSE	FALSE	FALSE	FALSE	FALSE	FALSE	FALSE
cMCs_CD63_Unstim	FALSE	FALSE	FALSE	FALSE	FALSE	FALSE	FALSE
cMCs_CD63_LPS	FALSE	FALSE	FALSE	FALSE	FALSE	FALSE	FALSE
cMCs_CD63_IL246	FALSE	FALSE	FALSE	FALSE	FALSE	FALSE	FALSE
cMCs_CD63_IL18	FALSE	FALSE	FALSE	FALSE	FALSE	FALSE	FALSE
intMCs_VDAC1_Unstim	FALSE	FALSE	FALSE	FALSE	FALSE	FALSE	FALSE
intMCs_VDAC1_LPS	FALSE	FALSE	FALSE	FALSE	FALSE	FALSE	FALSE
intMCs_VDAC1_IL18	FALSE	FALSE	FALSE	FALSE	FALSE	FALSE	FALSE
intMCs_GLUT1_Unstim	FALSE	FALSE	FALSE	FALSE	FALSE	FALSE	FALSE
intMCs_GLUT1_LPS	FALSE	FALSE	FALSE	FALSE	FALSE	FALSE	FALSE
intMCs_GLUT1_IL246	FALSE	FALSE	FALSE	FALSE	FALSE	FALSE	FALSE
intMCs_GLUT1_IL18	FALSE	FALSE	FALSE	FALSE	FALSE	FALSE	FALSE
intMCs_CPT1a_Unstim	FALSE	FALSE	FALSE	FALSE	FALSE	FALSE	FALSE
intMCs_CPT1a_IL18	FALSE	FALSE	FALSE	FALSE	FALSE	FALSE	FALSE
intMCs_pCREB_Unstim	FALSE	FALSE	FALSE	FALSE	FALSE	FALSE	FALSE
intMCs_pCREB_IL246	FALSE	FALSE	FALSE	FALSE	FALSE	FALSE	FALSE
intMCs_pCREB_IL18	FALSE	FALSE	FALSE	FALSE	FALSE	FALSE	FALSE
intMCs_pSTAT5_Unstim	FALSE	FALSE	FALSE	FALSE	FALSE	FALSE	FALSE
intMCs_pSTAT5_IL246	FALSE	FALSE	FALSE	FALSE	FALSE	FALSE	FALSE
intMCs_pP38_Unstim	FALSE	FALSE	FALSE	FALSE	FALSE	FALSE	FALSE
intMCs_pP38_IL246	FALSE	FALSE	FALSE	FALSE	FALSE	FALSE	FALSE
intMCs_pP38_IL18	FALSE	FALSE	FALSE	FALSE	FALSE	FALSE	FALSE
intMCs_pSTAT1_IL246	FALSE	FALSE	FALSE	FALSE	FALSE	FALSE	FALSE
intMCs_pSTAT3_Unstim	FALSE	FALSE	FALSE	FALSE	FALSE	FALSE	FALSE
intMCs_prpS6_Unstim	FALSE	FALSE	FALSE	FALSE	FALSE	FALSE	FALSE
intMCs_prpS6_LPS	FALSE	FALSE	FALSE	FALSE	FALSE	FALSE	FALSE
intMCs_prpS6_IL18	FALSE	FALSE	FALSE	FALSE	FALSE	FALSE	FALSE
intMCs_PD-L1_Unstim	FALSE	FALSE	FALSE	FALSE	FALSE	FALSE	FALSE
intMCs_PD-L1_LPS	FALSE	FALSE	FALSE	FALSE	FALSE	FALSE	FALSE
intMCs_PD-L1_IL246	FALSE	FALSE	FALSE	FALSE	FALSE	FALSE	FALSE
intMCs_CD44_Unstim	FALSE	FALSE	FALSE	FALSE	FALSE	FALSE	FALSE
intMCs_CD44_LPS	FALSE	FALSE	FALSE	FALSE	FALSE	FALSE	FALSE
intMCs_CD44_IL246	FALSE	FALSE	FALSE	FALSE	FALSE	FALSE	FALSE
intMCs_CD44_IL18	FALSE	FALSE	FALSE	FALSE	FALSE	FALSE	FALSE
intMCs_pNFkB_Unstim	FALSE	FALSE	FALSE	FALSE	FALSE	FALSE	FALSE
intMCs_pNFkB_IL246	FALSE	FALSE	FALSE	FALSE	FALSE	FALSE	FALSE
intMCs_pNFkB_IL18	FALSE	FALSE	FALSE	FALSE	FALSE	FALSE	FALSE
intMCs_pERK1-2_Unstim	FALSE	FALSE	FALSE	FALSE	FALSE	FALSE	FALSE
intMCs_pERK1-2_IL246	FALSE	FALSE	FALSE	FALSE	FALSE	FALSE	FALSE
intMCs_pSTAT6_Unstim	FALSE	FALSE	FALSE	FALSE	FALSE	FALSE	FALSE
intMCs_pSTAT6_IL246	FALSE	FALSE	FALSE	FALSE	FALSE	FALSE	FALSE
intMCs_pPLCg1_Unstim	FALSE	FALSE	FALSE	FALSE	FALSE	FALSE	FALSE
intMCs_pPLCg1_LPS	FALSE	FALSE	FALSE	FALSE	FALSE	FALSE	FALSE
intMCs_pPLCg1_IL246	FALSE	FALSE	FALSE	FALSE	FALSE	FALSE	FALSE
intMCs_CXCR4_Unstim	FALSE	FALSE	FALSE	FALSE	FALSE	FALSE	FALSE
intMCs_CXCR4_LPS	FALSE	FALSE	FALSE	FALSE	FALSE	FALSE	FALSE
intMCs_CXCR4_IL246	FALSE	FALSE	FALSE	FALSE	FALSE	FALSE	FALSE
intMCs_CD62L_Unstim	FALSE	FALSE	FALSE	FALSE	FALSE	FALSE	FALSE
intMCs_CD62L_IL246	FALSE	FALSE	FALSE	FALSE	FALSE	FALSE	FALSE
intMCs_CD62L_IL18	FALSE	FALSE	FALSE	FALSE	FALSE	FALSE	FALSE
intMCs_HK2_Unstim	FALSE	FALSE	FALSE	FALSE	FALSE	FALSE	FALSE
intMCs_HK2_LPS	FALSE	FALSE	FALSE	FALSE	FALSE	FALSE	FALSE
intMCs_HK2_IL246	FALSE	FALSE	FALSE	FALSE	FALSE	FALSE	FALSE
intMCs_HK2_IL18	FALSE	FALSE	FALSE	FALSE	FALSE	FALSE	FALSE
intMCs_CD63_Unstim	FALSE	FALSE	FALSE	FALSE	FALSE	FALSE	FALSE
intMCs_CD63_LPS	FALSE	FALSE	FALSE	FALSE	FALSE	FALSE	FALSE
intMCs_CD63_IL246	FALSE	FALSE	FALSE	FALSE	FALSE	FALSE	FALSE
intMCs_CD63_IL18	FALSE	FALSE	FALSE	FALSE	FALSE	FALSE	FALSE
ncMCs_VDAC1_Unstim	FALSE	FALSE	FALSE	FALSE	FALSE	FALSE	FALSE
ncMCs_VDAC1_LPS	FALSE	FALSE	FALSE	FALSE	FALSE	FALSE	FALSE
ncMCs_VDAC1_IL246	FALSE	FALSE	FALSE	FALSE	FALSE	FALSE	FALSE
ncMCs_GLUT1_Unstim	FALSE	FALSE	FALSE	FALSE	FALSE	FALSE	FALSE
ncMCs_GLUT1_LPS	FALSE	FALSE	FALSE	FALSE	FALSE	FALSE	FALSE
ncMCs_GLUT1_IL246	FALSE	FALSE	FALSE	FALSE	FALSE	FALSE	FALSE
ncMCs_GLUT1_IL18	FALSE	FALSE	FALSE	FALSE	FALSE	FALSE	FALSE
ncMCs_CPT1a_Unstim	FALSE	FALSE	FALSE	FALSE	FALSE	FALSE	FALSE
ncMCs_CPT1a_IL246	FALSE	FALSE	FALSE	FALSE	FALSE	FALSE	FALSE
ncMCs_CPT1a_IL18	FALSE	FALSE	FALSE	FALSE	FALSE	FALSE	FALSE
ncMCs_pCREB_Unstim	FALSE	FALSE	FALSE	FALSE	FALSE	FALSE	FALSE
ncMCs_pCREB_LPS	FALSE	FALSE	FALSE	FALSE	FALSE	FALSE	FALSE
ncMCs_pCREB_IL246	FALSE	FALSE	FALSE	FALSE	FALSE	FALSE	FALSE
ncMCs_pCREB_IL18	FALSE	FALSE	FALSE	FALSE	FALSE	FALSE	FALSE
ncMCs_pSTAT5_Unstim	FALSE	FALSE	FALSE	FALSE	FALSE	FALSE	FALSE
ncMCs_pSTAT5_IL246	FALSE	FALSE	FALSE	FALSE	FALSE	FALSE	FALSE
ncMCs_pP38_Unstim	FALSE	FALSE	FALSE	FALSE	FALSE	FALSE	FALSE
ncMCs_pP38_LPS	FALSE	FALSE	FALSE	FALSE	FALSE	FALSE	FALSE
ncMCs_pSTAT1_Unstim	FALSE	FALSE	FALSE	FALSE	FALSE	FALSE	FALSE
ncMCs_pSTAT3_Unstim	FALSE	FALSE	FALSE	FALSE	FALSE	FALSE	FALSE
ncMCs_pSTAT3_IL246	FALSE	FALSE	FALSE	FALSE	FALSE	FALSE	FALSE
ncMCs_prpS6_Unstim	FALSE	FALSE	FALSE	FALSE	FALSE	FALSE	FALSE
ncMCs_prpS6_LPS	FALSE	FALSE	FALSE	FALSE	FALSE	FALSE	FALSE
ncMCs_prpS6_IL246	FALSE	FALSE	FALSE	FALSE	FALSE	FALSE	FALSE
ncMCs_prpS6_IL18	FALSE	FALSE	FALSE	FALSE	FALSE	FALSE	FALSE
ncMCs_PD-L1_Unstim	FALSE	FALSE	FALSE	FALSE	FALSE	FALSE	FALSE
ncMCs_PD-L1_LPS	FALSE	FALSE	FALSE	FALSE	FALSE	FALSE	FALSE
ncMCs_PD-L1_IL246	FALSE	FALSE	FALSE	FALSE	FALSE	FALSE	FALSE
ncMCs_PD-L1_IL18	FALSE	FALSE	FALSE	FALSE	FALSE	FALSE	FALSE
ncMCs_CD44_Unstim	FALSE	FALSE	FALSE	FALSE	FALSE	FALSE	FALSE
ncMCs_CD44_LPS	FALSE	FALSE	FALSE	FALSE	FALSE	FALSE	FALSE
ncMCs_CD44_IL246	FALSE	FALSE	FALSE	FALSE	FALSE	FALSE	FALSE
ncMCs_CD44_IL18	FALSE	FALSE	FALSE	FALSE	FALSE	FALSE	FALSE
ncMCs_pNFkB_Unstim	FALSE	FALSE	FALSE	FALSE	FALSE	FALSE	FALSE
ncMCs_pNFkB_LPS	FALSE	FALSE	FALSE	FALSE	FALSE	FALSE	FALSE
ncMCs_pNFkB_IL246	FALSE	FALSE	FALSE	FALSE	FALSE	FALSE	FALSE
ncMCs_pNFkB_IL18	FALSE	FALSE	FALSE	FALSE	FALSE	FALSE	FALSE
ncMCs_pERK1-2_Unstim	FALSE	FALSE	FALSE	FALSE	FALSE	FALSE	FALSE
ncMCs_pERK1-2_LPS	FALSE	FALSE	FALSE	FALSE	FALSE	FALSE	FALSE
ncMCs_pERK1-2_IL246	FALSE	FALSE	FALSE	FALSE	FALSE	FALSE	FALSE
ncMCs_pSTAT6_Unstim	FALSE	FALSE	FALSE	FALSE	FALSE	FALSE	FALSE
ncMCs_pSTAT6_IL246	FALSE	FALSE	FALSE	FALSE	FALSE	FALSE	FALSE
ncMCs_pPLCg1_Unstim	FALSE	FALSE	FALSE	FALSE	FALSE	FALSE	FALSE
ncMCs_pPLCg1_LPS	FALSE	FALSE	FALSE	FALSE	FALSE	FALSE	FALSE
ncMCs_pPLCg1_IL246	FALSE	FALSE	FALSE	FALSE	FALSE	FALSE	FALSE
ncMCs_CXCR4_Unstim	FALSE	FALSE	FALSE	FALSE	FALSE	FALSE	FALSE
ncMCs_CXCR4_LPS	FALSE	FALSE	FALSE	FALSE	FALSE	FALSE	FALSE
ncMCs_CXCR4_IL246	FALSE	FALSE	FALSE	FALSE	FALSE	FALSE	FALSE
ncMCs_CD62L_Unstim	FALSE	FALSE	FALSE	FALSE	FALSE	FALSE	FALSE
ncMCs_CD62L_LPS	FALSE	FALSE	FALSE	FALSE	FALSE	FALSE	FALSE
ncMCs_CD62L_IL246	FALSE	FALSE	FALSE	FALSE	FALSE	FALSE	FALSE
ncMCs_HK2_Unstim	FALSE	FALSE	FALSE	FALSE	FALSE	FALSE	FALSE
ncMCs_HK2_LPS	FALSE	FALSE	FALSE	FALSE	FALSE	FALSE	FALSE
ncMCs_HK2_IL246	FALSE	FALSE	FALSE	FALSE	FALSE	FALSE	FALSE
ncMCs_HK2_IL18	FALSE	FALSE	FALSE	FALSE	FALSE	FALSE	FALSE
ncMCs_CD63_Unstim	FALSE	FALSE	FALSE	FALSE	FALSE	FALSE	FALSE
ncMCs_CD63_LPS	FALSE	FALSE	FALSE	FALSE	FALSE	FALSE	FALSE
ncMCs_CD63_IL246	FALSE	FALSE	FALSE	FALSE	FALSE	FALSE	FALSE
NK_VDAC1_Unstim	FALSE	FALSE	FALSE	FALSE	FALSE	FALSE	FALSE
NK_VDAC1_LPS	FALSE	FALSE	FALSE	FALSE	FALSE	FALSE	FALSE
NK_VDAC1_IL18	FALSE	FALSE	FALSE	FALSE	FALSE	FALSE	FALSE
NK_GLUT1_Unstim	FALSE	FALSE	FALSE	FALSE	FALSE	FALSE	FALSE
NK_GLUT1_IL246	FALSE	FALSE	FALSE	FALSE	FALSE	FALSE	FALSE
NK_GLUT1_IL18	FALSE	FALSE	FALSE	FALSE	FALSE	FALSE	FALSE
NK_CPT1a_Unstim	FALSE	FALSE	FALSE	FALSE	FALSE	FALSE	FALSE
NK_CPT1a_IL246	FALSE	FALSE	FALSE	FALSE	FALSE	FALSE	FALSE
NK_CPT1a_IL18	FALSE	FALSE	FALSE	FALSE	FALSE	FALSE	FALSE
NK_pCREB_IL246	FALSE	FALSE	FALSE	FALSE	FALSE	FALSE	FALSE
NK_pCREB_IL18	FALSE	FALSE	FALSE	FALSE	FALSE	FALSE	FALSE
NK_pSTAT5_Unstim	FALSE	FALSE	FALSE	FALSE	FALSE	FALSE	FALSE
NK_pSTAT5_IL246	FALSE	FALSE	FALSE	FALSE	FALSE	FALSE	FALSE
NK_pP38_Unstim	FALSE	FALSE	FALSE	FALSE	FALSE	FALSE	FALSE
NK_pP38_LPS	FALSE	FALSE	FALSE	FALSE	FALSE	FALSE	FALSE
NK_pP38_IL18	FALSE	FALSE	FALSE	FALSE	FALSE	FALSE	FALSE
NK_pSTAT1_Unstim	FALSE	FALSE	FALSE	FALSE	FALSE	FALSE	FALSE
NK_pSTAT3_Unstim	FALSE	FALSE	FALSE	FALSE	FALSE	FALSE	FALSE
NK_pSTAT3_IL246	FALSE	FALSE	FALSE	FALSE	FALSE	FALSE	FALSE
NK_prpS6_Unstim	FALSE	FALSE	FALSE	FALSE	FALSE	FALSE	FALSE
NK_prpS6_IL18	FALSE	FALSE	FALSE	FALSE	FALSE	FALSE	FALSE
NK_PD-L1_LPS	FALSE	FALSE	FALSE	FALSE	FALSE	FALSE	FALSE
NK_PD-L1_IL246	FALSE	FALSE	FALSE	FALSE	FALSE	FALSE	FALSE
NK_PD-L1_IL18	FALSE	FALSE	FALSE	FALSE	FALSE	FALSE	FALSE
NK_CD44_Unstim	FALSE	FALSE	FALSE	FALSE	FALSE	FALSE	FALSE
NK_CD44_LPS	FALSE	FALSE	FALSE	FALSE	FALSE	FALSE	FALSE
NK_pNFkB_Unstim	FALSE	FALSE	FALSE	FALSE	FALSE	FALSE	FALSE
NK_pNFkB_IL18	FALSE	FALSE	FALSE	FALSE	FALSE	FALSE	FALSE
NK_pERK1-2_Unstim	FALSE	FALSE	FALSE	FALSE	FALSE	FALSE	FALSE
NK_pERK1-2_IL246	FALSE	FALSE	FALSE	FALSE	FALSE	FALSE	FALSE
NK_pERK1-2_IL18	FALSE	FALSE	FALSE	FALSE	FALSE	FALSE	FALSE
NK_pSTAT6_Unstim	FALSE	FALSE	FALSE	FALSE	FALSE	FALSE	FALSE
NK_pSTAT6_IL246	FALSE	FALSE	FALSE	FALSE	FALSE	FALSE	FALSE
NK_pPLCg1_Unstim	FALSE	FALSE	FALSE	FALSE	FALSE	FALSE	FALSE
NK_pPLCg1_IL246	FALSE	FALSE	FALSE	FALSE	FALSE	FALSE	FALSE
NK_pPLCg1_IL18	FALSE	FALSE	FALSE	FALSE	FALSE	FALSE	FALSE
NK_CXCR4_Unstim	FALSE	FALSE	FALSE	FALSE	FALSE	FALSE	FALSE
NK_CD62L_Unstim	FALSE	FALSE	FALSE	FALSE	FALSE	FALSE	FALSE
NK_CD62L_LPS	FALSE	FALSE	FALSE	FALSE	FALSE	FALSE	FALSE
NK_CD62L_IL246	FALSE	FALSE	FALSE	FALSE	FALSE	FALSE	FALSE
NK_CD62L_IL18	FALSE	FALSE	FALSE	FALSE	FALSE	FALSE	FALSE
NK_HK2_LPS	FALSE	FALSE	FALSE	FALSE	FALSE	FALSE	FALSE
NK_HK2_IL18	FALSE	FALSE	FALSE	FALSE	FALSE	FALSE	FALSE
NK_CD63_Unstim	FALSE	FALSE	FALSE	FALSE	FALSE	FALSE	FALSE
NK_CD63_LPS	FALSE	FALSE	FALSE	FALSE	FALSE	FALSE	FALSE
NK_CD63_IL246	FALSE	FALSE	FALSE	FALSE	FALSE	FALSE	FALSE
NK_CD63_IL18	FALSE	FALSE	FALSE	FALSE	FALSE	FALSE	FALSE
CD16-_VDAC1_Unstim	FALSE	FALSE	FALSE	FALSE	FALSE	FALSE	FALSE
CD16-_VDAC1_LPS	FALSE	FALSE	FALSE	FALSE	FALSE	FALSE	FALSE
CD16-_VDAC1_IL18	FALSE	FALSE	FALSE	FALSE	FALSE	FALSE	FALSE
CD16-_GLUT1_Unstim	FALSE	FALSE	FALSE	FALSE	FALSE	FALSE	FALSE
CD16-_GLUT1_LPS	FALSE	FALSE	FALSE	FALSE	FALSE	FALSE	FALSE
CD16-_GLUT1_IL246	FALSE	FALSE	FALSE	FALSE	FALSE	FALSE	FALSE
CD16-_GLUT1_IL18	FALSE	FALSE	FALSE	FALSE	FALSE	FALSE	FALSE
CD16-_CPT1a_Unstim	FALSE	FALSE	FALSE	FALSE	FALSE	FALSE	FALSE
CD16-_CPT1a_IL246	FALSE	FALSE	FALSE	FALSE	FALSE	FALSE	FALSE
CD16-_pCREB_Unstim	FALSE	FALSE	FALSE	FALSE	FALSE	FALSE	FALSE
CD16-_pCREB_LPS	FALSE	FALSE	FALSE	FALSE	FALSE	FALSE	FALSE
CD16-_pCREB_IL246	FALSE	FALSE	FALSE	FALSE	FALSE	FALSE	FALSE
CD16-_pCREB_IL18	FALSE	FALSE	FALSE	FALSE	FALSE	FALSE	FALSE
CD16-_pSTAT5_Unstim	FALSE	FALSE	FALSE	FALSE	FALSE	FALSE	FALSE
CD16-_pSTAT5_IL246	FALSE	FALSE	FALSE	FALSE	FALSE	FALSE	FALSE
CD16-_pP38_Unstim	FALSE	FALSE	FALSE	FALSE	FALSE	FALSE	FALSE
CD16-_pP38_LPS	FALSE	FALSE	FALSE	FALSE	FALSE	FALSE	FALSE
CD16-_pP38_IL18	FALSE	FALSE	FALSE	FALSE	FALSE	FALSE	FALSE
CD16-_pSTAT1_Unstim	FALSE	FALSE	FALSE	FALSE	FALSE	FALSE	FALSE
CD16-_pSTAT3_Unstim	FALSE	FALSE	FALSE	FALSE	FALSE	FALSE	FALSE
CD16-_pSTAT3_IL246	FALSE	FALSE	FALSE	FALSE	FALSE	FALSE	FALSE
CD16-_prpS6_Unstim	FALSE	FALSE	FALSE	FALSE	FALSE	FALSE	FALSE
CD16-_prpS6_IL246	FALSE	FALSE	FALSE	FALSE	FALSE	FALSE	FALSE
CD16-_prpS6_IL18	FALSE	FALSE	FALSE	FALSE	FALSE	FALSE	FALSE
CD16-_PD-L1_LPS	FALSE	FALSE	FALSE	FALSE	FALSE	FALSE	FALSE
CD16-_PD-L1_IL246	FALSE	FALSE	FALSE	FALSE	FALSE	FALSE	FALSE
CD16-_CD44_Unstim	FALSE	FALSE	FALSE	FALSE	FALSE	FALSE	FALSE
CD16-_CD44_LPS	FALSE	FALSE	FALSE	FALSE	FALSE	FALSE	FALSE
CD16-_CD44_IL246	FALSE	FALSE	FALSE	FALSE	FALSE	FALSE	FALSE
CD16-_CD44_IL18	FALSE	FALSE	FALSE	FALSE	FALSE	FALSE	FALSE
CD16-_pNFkB_Unstim	FALSE	FALSE	FALSE	FALSE	FALSE	FALSE	FALSE
CD16-_pNFkB_IL18	FALSE	FALSE	FALSE	FALSE	FALSE	FALSE	FALSE
CD16-_pERK1-2_Unstim	FALSE	FALSE	FALSE	FALSE	FALSE	FALSE	FALSE
CD16-_pERK1-2_LPS	FALSE	FALSE	FALSE	FALSE	FALSE	FALSE	FALSE
CD16-_pERK1-2_IL246	FALSE	FALSE	FALSE	FALSE	FALSE	FALSE	FALSE
CD16-_pSTAT6_Unstim	FALSE	FALSE	FALSE	FALSE	FALSE	FALSE	FALSE
CD16-_pSTAT6_IL246	FALSE	FALSE	FALSE	FALSE	FALSE	FALSE	FALSE
CD16-_pPLCg1_Unstim	FALSE	FALSE	FALSE	FALSE	FALSE	FALSE	FALSE
CD16-_pPLCg1_IL246	FALSE	FALSE	FALSE	FALSE	FALSE	FALSE	FALSE
CD16-_pPLCg1_IL18	FALSE	FALSE	FALSE	FALSE	FALSE	FALSE	FALSE
CD16-_CXCR4_Unstim	FALSE	FALSE	FALSE	FALSE	FALSE	FALSE	FALSE
CD16-_CD62L_Unstim	FALSE	FALSE	FALSE	FALSE	FALSE	FALSE	FALSE
CD16-_CD62L_LPS	FALSE	FALSE	FALSE	FALSE	FALSE	FALSE	FALSE
CD16-_CD62L_IL246	FALSE	FALSE	FALSE	FALSE	FALSE	FALSE	FALSE
CD16-_CD62L_IL18	FALSE	FALSE	FALSE	FALSE	FALSE	FALSE	FALSE
CD16-_HK2_Unstim	FALSE	FALSE	FALSE	FALSE	FALSE	FALSE	FALSE
CD16-_HK2_LPS	FALSE	FALSE	FALSE	FALSE	FALSE	FALSE	FALSE
CD16-_HK2_IL246	FALSE	FALSE	FALSE	FALSE	FALSE	FALSE	FALSE
CD16-_HK2_IL18	FALSE	FALSE	FALSE	FALSE	FALSE	FALSE	FALSE
CD16-_CD63_LPS	FALSE	FALSE	FALSE	FALSE	FALSE	FALSE	FALSE
CD16-_CD63_IL246	FALSE	FALSE	FALSE	FALSE	FALSE	FALSE	FALSE
CD16-_CD63_IL18	FALSE	FALSE	FALSE	FALSE	FALSE	FALSE	FALSE
CD16+_VDAC1_Unstim	FALSE	FALSE	FALSE	FALSE	FALSE	FALSE	FALSE
CD16+_VDAC1_LPS	FALSE	FALSE	FALSE	FALSE	FALSE	FALSE	FALSE
CD16+_VDAC1_IL18	FALSE	FALSE	FALSE	FALSE	FALSE	FALSE	FALSE
CD16+_GLUT1_Unstim	FALSE	FALSE	FALSE	FALSE	FALSE	FALSE	FALSE
CD16+_GLUT1_IL246	FALSE	FALSE	FALSE	FALSE	FALSE	FALSE	FALSE
CD16+_GLUT1_IL18	FALSE	FALSE	FALSE	FALSE	FALSE	FALSE	FALSE
CD16+_CPT1a_Unstim	FALSE	FALSE	FALSE	FALSE	FALSE	FALSE	FALSE
CD16+_CPT1a_IL246	FALSE	FALSE	FALSE	FALSE	FALSE	FALSE	FALSE
CD16+_CPT1a_IL18	FALSE	FALSE	FALSE	FALSE	FALSE	FALSE	FALSE
CD16+_pCREB_IL246	FALSE	FALSE	FALSE	FALSE	FALSE	FALSE	FALSE
CD16+_pCREB_IL18	FALSE	FALSE	FALSE	FALSE	FALSE	FALSE	FALSE
CD16+_pSTAT5_Unstim	FALSE	FALSE	FALSE	FALSE	FALSE	FALSE	FALSE
CD16+_pSTAT5_IL246	FALSE	FALSE	FALSE	FALSE	FALSE	FALSE	FALSE
CD16+_pP38_Unstim	FALSE	FALSE	FALSE	FALSE	FALSE	FALSE	FALSE
CD16+_pP38_LPS	FALSE	FALSE	FALSE	FALSE	FALSE	FALSE	FALSE
CD16+_pP38_IL18	FALSE	FALSE	FALSE	FALSE	FALSE	FALSE	FALSE
CD16+_pSTAT1_Unstim	FALSE	FALSE	FALSE	FALSE	FALSE	FALSE	FALSE
CD16+_pSTAT3_Unstim	FALSE	FALSE	FALSE	FALSE	FALSE	FALSE	FALSE
CD16+_pSTAT3_IL246	FALSE	FALSE	FALSE	FALSE	FALSE	FALSE	FALSE
CD16+_prpS6_Unstim	FALSE	FALSE	FALSE	FALSE	FALSE	FALSE	FALSE
CD16+_prpS6_IL18	FALSE	FALSE	FALSE	FALSE	FALSE	FALSE	FALSE
CD16+_PD-L1_LPS	FALSE	FALSE	FALSE	FALSE	FALSE	FALSE	FALSE
CD16+_PD-L1_IL246	FALSE	FALSE	FALSE	FALSE	FALSE	FALSE	FALSE
CD16+_PD-L1_IL18	FALSE	FALSE	FALSE	FALSE	FALSE	FALSE	FALSE
CD16+_CD44_Unstim	FALSE	FALSE	FALSE	FALSE	FALSE	FALSE	FALSE
CD16+_CD44_LPS	FALSE	FALSE	FALSE	FALSE	FALSE	FALSE	FALSE
CD16+_CD44_IL18	FALSE	FALSE	FALSE	FALSE	FALSE	FALSE	FALSE
CD16+_pNFkB_Unstim	FALSE	FALSE	FALSE	FALSE	FALSE	FALSE	FALSE
CD16+_pNFkB_IL18	FALSE	FALSE	FALSE	FALSE	FALSE	FALSE	FALSE
CD16+_pERK1-2_Unstim	FALSE	FALSE	FALSE	FALSE	FALSE	FALSE	FALSE
CD16+_pERK1-2_IL246	FALSE	FALSE	FALSE	FALSE	FALSE	FALSE	FALSE
CD16+_pERK1-2_IL18	FALSE	FALSE	FALSE	FALSE	FALSE	FALSE	FALSE
CD16+_pSTAT6_Unstim	FALSE	FALSE	FALSE	FALSE	FALSE	FALSE	FALSE
CD16+_pSTAT6_IL246	FALSE	FALSE	FALSE	FALSE	FALSE	FALSE	FALSE
CD16+_pPLCg1_LPS	FALSE	FALSE	FALSE	FALSE	FALSE	FALSE	FALSE
CD16+_pPLCg1_IL246	FALSE	FALSE	FALSE	FALSE	FALSE	FALSE	FALSE
CD16+_pPLCg1_IL18	FALSE	FALSE	FALSE	FALSE	FALSE	FALSE	FALSE
CD16+_CXCR4_Unstim	FALSE	FALSE	FALSE	FALSE	FALSE	FALSE	FALSE
CD16+_CXCR4_IL246	FALSE	FALSE	FALSE	FALSE	FALSE	FALSE	FALSE
CD16+_CD62L_Unstim	FALSE	FALSE	FALSE	FALSE	FALSE	FALSE	FALSE
CD16+_CD62L_LPS	FALSE	FALSE	FALSE	FALSE	FALSE	FALSE	FALSE
CD16+_CD62L_IL246	FALSE	FALSE	FALSE	FALSE	FALSE	FALSE	FALSE
CD16+_CD62L_IL18	FALSE	FALSE	FALSE	FALSE	FALSE	FALSE	FALSE
CD16+_HK2_Unstim	FALSE	FALSE	FALSE	FALSE	FALSE	FALSE	FALSE
CD16+_HK2_LPS	FALSE	FALSE	FALSE	FALSE	FALSE	FALSE	FALSE
CD16+_HK2_IL18	FALSE	FALSE	FALSE	FALSE	FALSE	FALSE	FALSE
CD16+_CD63_Unstim	FALSE	FALSE	FALSE	FALSE	FALSE	FALSE	FALSE
CD16+_CD63_LPS	FALSE	FALSE	FALSE	FALSE	FALSE	FALSE	FALSE
CD16+_CD63_IL246	FALSE	FALSE	FALSE	FALSE	FALSE	FALSE	FALSE
CD16+_CD63_IL18	FALSE	FALSE	FALSE	FALSE	FALSE	FALSE	FALSE
Tcells_VDAC1_Unstim	FALSE	FALSE	FALSE	FALSE	FALSE	FALSE	FALSE
Tcells_VDAC1_IL246	FALSE	FALSE	FALSE	FALSE	FALSE	FALSE	FALSE
Tcells_VDAC1_IL18	FALSE	FALSE	FALSE	FALSE	FALSE	FALSE	FALSE
Tcells_GLUT1_Unstim	FALSE	FALSE	FALSE	FALSE	FALSE	FALSE	FALSE
Tcells_GLUT1_IL246	FALSE	FALSE	FALSE	FALSE	FALSE	FALSE	FALSE
Tcells_GLUT1_IL18	FALSE	FALSE	FALSE	FALSE	FALSE	FALSE	FALSE
Tcells_CPT1a_IL246	FALSE	FALSE	FALSE	FALSE	FALSE	FALSE	FALSE
Tcells_CPT1a_IL18	FALSE	FALSE	FALSE	FALSE	FALSE	FALSE	FALSE
Tcells_pCREB_Unstim	FALSE	FALSE	FALSE	FALSE	FALSE	FALSE	FALSE
Tcells_pCREB_IL246	FALSE	FALSE	FALSE	FALSE	FALSE	FALSE	FALSE
Tcells_pCREB_IL18	FALSE	FALSE	FALSE	FALSE	FALSE	FALSE	FALSE
Tcells_pSTAT5_Unstim	FALSE	FALSE	FALSE	FALSE	FALSE	FALSE	FALSE
Tcells_pSTAT5_IL246	FALSE	FALSE	FALSE	FALSE	FALSE	FALSE	FALSE
Tcells_pP38_Unstim	FALSE	FALSE	FALSE	FALSE	FALSE	FALSE	FALSE
Tcells_pP38_IL18	FALSE	FALSE	FALSE	FALSE	FALSE	FALSE	FALSE
Tcells_pSTAT1_Unstim	FALSE	FALSE	FALSE	FALSE	FALSE	FALSE	FALSE
Tcells_prpS6_Unstim	FALSE	FALSE	FALSE	FALSE	FALSE	FALSE	FALSE
Tcells_prpS6_IL18	FALSE	FALSE	FALSE	FALSE	FALSE	FALSE	FALSE
Tcells_PD-L1_IL246	FALSE	FALSE	FALSE	FALSE	FALSE	FALSE	FALSE
Tcells_PD-L1_IL18	FALSE	FALSE	FALSE	FALSE	FALSE	FALSE	FALSE
Tcells_CD44_Unstim	FALSE	FALSE	FALSE	FALSE	FALSE	FALSE	FALSE
Tcells_pNFkB_Unstim	FALSE	FALSE	FALSE	FALSE	FALSE	FALSE	FALSE
Tcells_pNFkB_IL246	FALSE	FALSE	FALSE	FALSE	FALSE	FALSE	FALSE
Tcells_pNFkB_IL18	FALSE	FALSE	FALSE	FALSE	FALSE	FALSE	FALSE
Tcells_pERK1-2_Unstim	FALSE	FALSE	FALSE	FALSE	FALSE	FALSE	FALSE
Tcells_pERK1-2_IL246	FALSE	FALSE	FALSE	FALSE	FALSE	FALSE	FALSE
Tcells_pERK1-2_IL18	FALSE	FALSE	FALSE	FALSE	FALSE	FALSE	FALSE
Tcells_pSTAT6_Unstim	FALSE	FALSE	FALSE	FALSE	FALSE	FALSE	FALSE
Tcells_pSTAT6_IL246	FALSE	FALSE	FALSE	FALSE	FALSE	FALSE	FALSE
Tcells_pPLCg1_Unstim	FALSE	FALSE	FALSE	FALSE	FALSE	FALSE	FALSE
Tcells_pPLCg1_IL246	FALSE	FALSE	FALSE	FALSE	FALSE	FALSE	FALSE
Tcells_pPLCg1_IL18	FALSE	FALSE	FALSE	FALSE	FALSE	FALSE	FALSE
Tcells_CXCR4_Unstim	FALSE	FALSE	FALSE	FALSE	FALSE	FALSE	FALSE
Tcells_CXCR4_IL246	FALSE	FALSE	FALSE	FALSE	FALSE	FALSE	FALSE
Tcells_CD62L_Unstim	FALSE	FALSE	FALSE	FALSE	FALSE	FALSE	FALSE
Tcells_CD62L_IL18	FALSE	FALSE	FALSE	FALSE	FALSE	FALSE	FALSE
Tcells_HK2_Unstim	FALSE	FALSE	FALSE	FALSE	FALSE	FALSE	FALSE
Tcells_HK2_IL246	FALSE	FALSE	FALSE	FALSE	FALSE	FALSE	FALSE
Tcells_HK2_IL18	FALSE	FALSE	FALSE	FALSE	FALSE	FALSE	FALSE
Tcells_CD63_Unstim	FALSE	FALSE	FALSE	FALSE	FALSE	FALSE	FALSE
Tcells_CD63_IL18	FALSE	FALSE	FALSE	FALSE	FALSE	FALSE	FALSE
gdTcell_VDAC1_Unstim	FALSE	FALSE	FALSE	FALSE	FALSE	FALSE	FALSE
gdTcell_VDAC1_IL246	FALSE	FALSE	FALSE	FALSE	FALSE	FALSE	FALSE
gdTcell_VDAC1_IL18	FALSE	FALSE	FALSE	FALSE	FALSE	FALSE	FALSE
gdTcell_GLUT1_Unstim	FALSE	FALSE	FALSE	FALSE	FALSE	FALSE	FALSE
gdTcell_GLUT1_IL246	FALSE	FALSE	FALSE	FALSE	FALSE	FALSE	FALSE
gdTcell_GLUT1_IL18	FALSE	FALSE	FALSE	FALSE	FALSE	FALSE	FALSE
gdTcell_CPT1a_Unstim	FALSE	FALSE	FALSE	FALSE	FALSE	FALSE	FALSE
gdTcell_CPT1a_IL246	FALSE	FALSE	FALSE	FALSE	FALSE	FALSE	FALSE
gdTcell_CPT1a_IL18	FALSE	FALSE	FALSE	FALSE	FALSE	FALSE	FALSE
gdTcell_pCREB_IL246	FALSE	FALSE	FALSE	FALSE	FALSE	FALSE	FALSE
gdTcell_pCREB_IL18	FALSE	FALSE	FALSE	FALSE	FALSE	FALSE	FALSE
gdTcell_pSTAT5_Unstim	FALSE	FALSE	FALSE	FALSE	FALSE	FALSE	FALSE
gdTcell_pSTAT5_IL246	FALSE	FALSE	FALSE	FALSE	FALSE	FALSE	FALSE
gdTcell_pP38_Unstim	FALSE	FALSE	FALSE	FALSE	FALSE	FALSE	FALSE
gdTcell_pP38_IL18	FALSE	FALSE	FALSE	FALSE	FALSE	FALSE	FALSE
gdTcell_pSTAT1_Unstim	FALSE	FALSE	FALSE	FALSE	FALSE	FALSE	FALSE
gdTcell_pSTAT3_Unstim	FALSE	FALSE	FALSE	FALSE	FALSE	FALSE	FALSE
gdTcell_pSTAT3_IL246	FALSE	FALSE	FALSE	FALSE	FALSE	FALSE	FALSE
gdTcell_prpS6_Unstim	FALSE	FALSE	FALSE	FALSE	FALSE	FALSE	FALSE
gdTcell_prpS6_IL18	FALSE	FALSE	FALSE	FALSE	FALSE	FALSE	FALSE
gdTcell_PD-L1_IL246	FALSE	FALSE	FALSE	FALSE	FALSE	FALSE	FALSE
gdTcell_PD-L1_IL18	FALSE	FALSE	FALSE	FALSE	FALSE	FALSE	FALSE
gdTcell_pNFkB_Unstim	FALSE	FALSE	FALSE	FALSE	FALSE	FALSE	FALSE
gdTcell_pNFkB_IL246	FALSE	FALSE	FALSE	FALSE	FALSE	FALSE	FALSE
gdTcell_pNFkB_IL18	FALSE	FALSE	FALSE	FALSE	FALSE	FALSE	FALSE
gdTcell_pERK1-2_Unstim	FALSE	FALSE	FALSE	FALSE	FALSE	FALSE	FALSE
gdTcell_pERK1-2_IL246	FALSE	FALSE	FALSE	FALSE	FALSE	FALSE	FALSE
gdTcell_pERK1-2_IL18	FALSE	FALSE	FALSE	FALSE	FALSE	FALSE	FALSE
gdTcell_pSTAT6_Unstim	FALSE	FALSE	FALSE	FALSE	FALSE	FALSE	FALSE
gdTcell_pSTAT6_IL246	FALSE	FALSE	FALSE	FALSE	FALSE	FALSE	FALSE
gdTcell_pPLCg1_Unstim	FALSE	FALSE	FALSE	FALSE	FALSE	FALSE	FALSE
gdTcell_pPLCg1_IL246	FALSE	FALSE	FALSE	FALSE	FALSE	FALSE	FALSE
gdTcell_pPLCg1_IL18	FALSE	FALSE	FALSE	FALSE	FALSE	FALSE	FALSE
gdTcell_CXCR4_Unstim	FALSE	FALSE	FALSE	FALSE	FALSE	FALSE	FALSE
gdTcell_CD62L_Unstim	FALSE	FALSE	FALSE	FALSE	FALSE	FALSE	FALSE
gdTcell_CD62L_IL18	FALSE	FALSE	FALSE	FALSE	FALSE	FALSE	FALSE
gdTcell_HK2_Unstim	FALSE	FALSE	FALSE	FALSE	FALSE	FALSE	FALSE
gdTcell_HK2_IL246	FALSE	FALSE	FALSE	FALSE	FALSE	FALSE	FALSE
gdTcell_HK2_IL18	FALSE	FALSE	FALSE	FALSE	FALSE	FALSE	FALSE
gdTcell_CD63_Unstim	FALSE	FALSE	FALSE	FALSE	FALSE	FALSE	FALSE
gdTcell_CD63_IL246	FALSE	FALSE	FALSE	FALSE	FALSE	FALSE	FALSE
gdTcell_CD63_IL18	FALSE	FALSE	FALSE	FALSE	FALSE	FALSE	FALSE
CD4pCD8pTcell_VDAC1_Unstim	FALSE	FALSE	FALSE	FALSE	FALSE	FALSE	FALSE
CD4pCD8pTcell_VDAC1_IL246	FALSE	FALSE	FALSE	FALSE	FALSE	FALSE	FALSE
CD4pCD8pTcell_VDAC1_IL18	FALSE	FALSE	FALSE	FALSE	FALSE	FALSE	FALSE
CD4pCD8pTcell_GLUT1_Unstim	FALSE	FALSE	FALSE	FALSE	FALSE	FALSE	FALSE
CD4pCD8pTcell_GLUT1_IL246	FALSE	FALSE	FALSE	FALSE	FALSE	FALSE	FALSE
CD4pCD8pTcell_GLUT1_IL18	FALSE	FALSE	FALSE	FALSE	FALSE	FALSE	FALSE
CD4pCD8pTcell_CPT1a_Unstim	FALSE	FALSE	FALSE	FALSE	FALSE	FALSE	FALSE
CD4pCD8pTcell_CPT1a_IL246	FALSE	FALSE	FALSE	FALSE	FALSE	FALSE	FALSE
CD4pCD8pTcell_CPT1a_IL18	FALSE	FALSE	FALSE	FALSE	FALSE	FALSE	FALSE
CD4pCD8pTcell_pCREB_Unstim	FALSE	FALSE	FALSE	FALSE	FALSE	FALSE	FALSE
CD4pCD8pTcell_pCREB_IL246	FALSE	FALSE	FALSE	FALSE	FALSE	FALSE	FALSE
CD4pCD8pTcell_pCREB_IL18	FALSE	FALSE	FALSE	FALSE	FALSE	FALSE	FALSE
CD4pCD8pTcell_pSTAT5_Unstim	FALSE	FALSE	FALSE	FALSE	FALSE	FALSE	FALSE
CD4pCD8pTcell_pSTAT5_IL246	FALSE	FALSE	FALSE	FALSE	FALSE	FALSE	FALSE
CD4pCD8pTcell_pP38_Unstim	FALSE	FALSE	FALSE	FALSE	FALSE	FALSE	FALSE
CD4pCD8pTcell_pP38_IL18	FALSE	FALSE	FALSE	FALSE	FALSE	FALSE	FALSE
CD4pCD8pTcell_pSTAT1_Unstim	FALSE	FALSE	FALSE	FALSE	FALSE	FALSE	FALSE
CD4pCD8pTcell_pSTAT3_Unstim	FALSE	FALSE	FALSE	FALSE	FALSE	FALSE	FALSE
CD4pCD8pTcell_pSTAT3_IL246	FALSE	FALSE	FALSE	FALSE	FALSE	FALSE	FALSE
CD4pCD8pTcell_prpS6_Unstim	FALSE	FALSE	FALSE	FALSE	FALSE	FALSE	FALSE
CD4pCD8pTcell_prpS6_IL18	FALSE	FALSE	FALSE	FALSE	FALSE	FALSE	FALSE
CD4pCD8pTcell_PD-L1_IL246	FALSE	FALSE	FALSE	FALSE	FALSE	FALSE	FALSE
CD4pCD8pTcell_PD-L1_IL18	FALSE	FALSE	FALSE	FALSE	FALSE	FALSE	FALSE
CD4pCD8pTcell_CD44_Unstim	FALSE	FALSE	FALSE	FALSE	FALSE	FALSE	FALSE
CD4pCD8pTcell_CD44_IL246	FALSE	FALSE	FALSE	FALSE	FALSE	FALSE	FALSE
CD4pCD8pTcell_CD44_IL18	FALSE	FALSE	FALSE	FALSE	FALSE	FALSE	FALSE
CD4pCD8pTcell_pNFkB_Unstim	FALSE	FALSE	FALSE	FALSE	FALSE	FALSE	FALSE
CD4pCD8pTcell_pNFkB_IL246	FALSE	FALSE	FALSE	FALSE	FALSE	FALSE	FALSE
CD4pCD8pTcell_pNFkB_IL18	FALSE	FALSE	FALSE	FALSE	FALSE	FALSE	FALSE
CD4pCD8pTcell_pERK1-2_Unstim	FALSE	FALSE	FALSE	FALSE	FALSE	FALSE	FALSE
CD4pCD8pTcell_pERK1-2_IL246	FALSE	FALSE	FALSE	FALSE	FALSE	FALSE	FALSE
CD4pCD8pTcell_pERK1-2_IL18	FALSE	FALSE	FALSE	FALSE	FALSE	FALSE	FALSE
CD4pCD8pTcell_pSTAT6_Unstim	FALSE	FALSE	FALSE	FALSE	FALSE	FALSE	FALSE
CD4pCD8pTcell_pSTAT6_IL246	FALSE	FALSE	FALSE	FALSE	FALSE	FALSE	FALSE
CD4pCD8pTcell_pPLCg1_Unstim	FALSE	FALSE	FALSE	FALSE	FALSE	FALSE	FALSE
CD4pCD8pTcell_pPLCg1_IL246	FALSE	FALSE	FALSE	FALSE	FALSE	FALSE	FALSE
CD4pCD8pTcell_pPLCg1_IL18	FALSE	FALSE	FALSE	FALSE	FALSE	FALSE	FALSE
CD4pCD8pTcell_CXCR4_Unstim	FALSE	FALSE	FALSE	FALSE	FALSE	FALSE	FALSE
CD4pCD8pTcell_CXCR4_IL246	FALSE	FALSE	FALSE	FALSE	FALSE	FALSE	FALSE
CD4pCD8pTcell_CD62L_Unstim	FALSE	FALSE	FALSE	FALSE	FALSE	FALSE	FALSE
CD4pCD8pTcell_CD62L_IL246	FALSE	FALSE	FALSE	FALSE	FALSE	FALSE	FALSE
CD4pCD8pTcell_CD62L_IL18	FALSE	FALSE	FALSE	FALSE	FALSE	FALSE	FALSE
CD4pCD8pTcell_HK2_Unstim	FALSE	FALSE	FALSE	FALSE	FALSE	FALSE	FALSE
CD4pCD8pTcell_HK2_IL246	FALSE	FALSE	FALSE	FALSE	FALSE	FALSE	FALSE
CD4pCD8pTcell_HK2_IL18	FALSE	FALSE	FALSE	FALSE	FALSE	FALSE	FALSE
CD4pCD8pTcell_CD63_Unstim	FALSE	FALSE	FALSE	FALSE	FALSE	FALSE	FALSE
CD4pCD8pTcell_CD63_IL246	FALSE	FALSE	FALSE	FALSE	FALSE	FALSE	FALSE
CD4pCD8pTcell_CD63_IL18	FALSE	FALSE	FALSE	FALSE	FALSE	FALSE	FALSE
CD4Tcell_VDAC1_Unstim	FALSE	FALSE	FALSE	FALSE	FALSE	FALSE	FALSE
CD4Tcell_VDAC1_IL246	FALSE	FALSE	FALSE	FALSE	FALSE	FALSE	FALSE
CD4Tcell_VDAC1_IL18	FALSE	FALSE	FALSE	FALSE	FALSE	FALSE	FALSE
CD4Tcell_GLUT1_Unstim	FALSE	FALSE	FALSE	FALSE	FALSE	FALSE	FALSE
CD4Tcell_GLUT1_IL246	FALSE	FALSE	FALSE	FALSE	FALSE	FALSE	FALSE
CD4Tcell_GLUT1_IL18	FALSE	FALSE	FALSE	FALSE	FALSE	FALSE	FALSE
CD4Tcell_CPT1a_IL246	FALSE	FALSE	FALSE	FALSE	FALSE	FALSE	FALSE
CD4Tcell_CPT1a_IL18	FALSE	FALSE	FALSE	FALSE	FALSE	FALSE	FALSE
CD4Tcell_pCREB_Unstim	FALSE	FALSE	FALSE	FALSE	FALSE	FALSE	FALSE
CD4Tcell_pCREB_IL246	FALSE	FALSE	FALSE	FALSE	FALSE	FALSE	FALSE
CD4Tcell_pCREB_IL18	FALSE	FALSE	FALSE	FALSE	FALSE	FALSE	FALSE
CD4Tcell_pSTAT5_IL246	FALSE	FALSE	FALSE	FALSE	FALSE	FALSE	FALSE
CD4Tcell_pP38_Unstim	FALSE	FALSE	FALSE	FALSE	FALSE	FALSE	FALSE
CD4Tcell_pSTAT1_Unstim	FALSE	FALSE	FALSE	FALSE	FALSE	FALSE	FALSE
CD4Tcell_prpS6_Unstim	FALSE	FALSE	FALSE	FALSE	FALSE	FALSE	FALSE
CD4Tcell_prpS6_IL246	FALSE	FALSE	FALSE	FALSE	FALSE	FALSE	FALSE
CD4Tcell_prpS6_IL18	FALSE	FALSE	FALSE	FALSE	FALSE	FALSE	FALSE
CD4Tcell_PD-L1_IL246	FALSE	FALSE	FALSE	FALSE	FALSE	FALSE	FALSE
CD4Tcell_PD-L1_IL18	FALSE	FALSE	FALSE	FALSE	FALSE	FALSE	FALSE
CD4Tcell_CD44_Unstim	FALSE	FALSE	FALSE	FALSE	FALSE	FALSE	FALSE
CD4Tcell_CD44_IL18	FALSE	FALSE	FALSE	FALSE	FALSE	FALSE	FALSE
CD4Tcell_pNFkB_Unstim	FALSE	FALSE	FALSE	FALSE	FALSE	FALSE	FALSE
CD4Tcell_pNFkB_IL246	FALSE	FALSE	FALSE	FALSE	FALSE	FALSE	FALSE
CD4Tcell_pNFkB_IL18	FALSE	FALSE	FALSE	FALSE	FALSE	FALSE	FALSE
CD4Tcell_pERK1-2_Unstim	FALSE	FALSE	FALSE	FALSE	FALSE	FALSE	FALSE
CD4Tcell_pERK1-2_IL246	FALSE	FALSE	FALSE	FALSE	FALSE	FALSE	FALSE
CD4Tcell_pSTAT6_Unstim	FALSE	FALSE	FALSE	FALSE	FALSE	FALSE	FALSE
CD4Tcell_pSTAT6_IL246	FALSE	FALSE	FALSE	FALSE	FALSE	FALSE	FALSE
CD4Tcell_pPLCg1_IL246	FALSE	FALSE	FALSE	FALSE	FALSE	FALSE	FALSE
CD4Tcell_pPLCg1_IL18	FALSE	FALSE	FALSE	FALSE	FALSE	FALSE	FALSE
CD4Tcell_CXCR4_Unstim	FALSE	FALSE	FALSE	FALSE	FALSE	FALSE	FALSE
CD4Tcell_CD62L_Unstim	FALSE	FALSE	FALSE	FALSE	FALSE	FALSE	FALSE
CD4Tcell_CD62L_IL18	FALSE	FALSE	FALSE	FALSE	FALSE	FALSE	FALSE
CD4Tcell_HK2_Unstim	FALSE	FALSE	FALSE	FALSE	FALSE	FALSE	FALSE
CD4Tcell_HK2_IL246	FALSE	FALSE	FALSE	FALSE	FALSE	FALSE	FALSE
CD4Tcell_CD63_Unstim	FALSE	FALSE	FALSE	FALSE	FALSE	FALSE	FALSE
CD4Tcell_CD63_IL18	FALSE	FALSE	FALSE	FALSE	FALSE	FALSE	FALSE
CD4CM_VDAC1_Unstim	FALSE	FALSE	FALSE	FALSE	FALSE	FALSE	FALSE
CD4CM_VDAC1_IL18	FALSE	FALSE	FALSE	FALSE	FALSE	FALSE	FALSE
CD4CM_GLUT1_Unstim	FALSE	FALSE	FALSE	FALSE	FALSE	FALSE	FALSE
CD4CM_GLUT1_IL246	FALSE	FALSE	FALSE	FALSE	FALSE	FALSE	FALSE
CD4CM_GLUT1_IL18	FALSE	FALSE	FALSE	FALSE	FALSE	FALSE	FALSE
CD4CM_CPT1a_IL246	FALSE	FALSE	FALSE	FALSE	FALSE	FALSE	FALSE
CD4CM_CPT1a_IL18	FALSE	FALSE	FALSE	FALSE	FALSE	FALSE	FALSE
CD4CM_pCREB_IL246	FALSE	FALSE	FALSE	FALSE	FALSE	FALSE	FALSE
CD4CM_pCREB_IL18	FALSE	FALSE	FALSE	FALSE	FALSE	FALSE	FALSE
CD4CM_pSTAT5_IL246	FALSE	FALSE	FALSE	FALSE	FALSE	FALSE	FALSE
CD4CM_pP38_Unstim	FALSE	FALSE	FALSE	FALSE	FALSE	FALSE	FALSE
CD4CM_pSTAT1_Unstim	FALSE	FALSE	FALSE	FALSE	FALSE	FALSE	FALSE
CD4CM_prpS6_Unstim	FALSE	FALSE	FALSE	FALSE	FALSE	FALSE	FALSE
CD4CM_prpS6_IL246	FALSE	FALSE	FALSE	FALSE	FALSE	FALSE	FALSE
CD4CM_prpS6_IL18	FALSE	FALSE	FALSE	FALSE	FALSE	FALSE	FALSE
CD4CM_PD-L1_IL246	FALSE	FALSE	FALSE	FALSE	FALSE	FALSE	FALSE
CD4CM_PD-L1_IL18	FALSE	FALSE	FALSE	FALSE	FALSE	FALSE	FALSE
CD4CM_CD44_Unstim	FALSE	FALSE	FALSE	FALSE	FALSE	FALSE	FALSE
CD4CM_pNFkB_Unstim	FALSE	FALSE	FALSE	FALSE	FALSE	FALSE	FALSE
CD4CM_pNFkB_IL246	FALSE	FALSE	FALSE	FALSE	FALSE	FALSE	FALSE
CD4CM_pNFkB_IL18	FALSE	FALSE	FALSE	FALSE	FALSE	FALSE	FALSE
CD4CM_pERK1-2_Unstim	FALSE	FALSE	FALSE	FALSE	FALSE	FALSE	FALSE
CD4CM_pERK1-2_IL246	FALSE	FALSE	FALSE	FALSE	FALSE	FALSE	FALSE
CD4CM_pSTAT6_Unstim	FALSE	FALSE	FALSE	FALSE	FALSE	FALSE	FALSE
CD4CM_pSTAT6_IL246	FALSE	FALSE	FALSE	FALSE	FALSE	FALSE	FALSE
CD4CM_pPLCg1_IL246	FALSE	FALSE	FALSE	FALSE	FALSE	FALSE	FALSE
CD4CM_pPLCg1_IL18	FALSE	FALSE	FALSE	FALSE	FALSE	FALSE	FALSE
CD4CM_CD62L_Unstim	FALSE	FALSE	FALSE	FALSE	FALSE	FALSE	FALSE
CD4CM_HK2_Unstim	FALSE	FALSE	FALSE	FALSE	FALSE	FALSE	FALSE
CD4CM_HK2_IL246	FALSE	FALSE	FALSE	FALSE	FALSE	FALSE	FALSE
CD4CM_HK2_IL18	FALSE	FALSE	FALSE	FALSE	FALSE	FALSE	FALSE
CD4CM_CD63_Unstim	FALSE	FALSE	FALSE	FALSE	FALSE	FALSE	FALSE
CD4CM_CD63_IL18	FALSE	FALSE	FALSE	FALSE	FALSE	FALSE	FALSE
CD4EM_VDAC1_Unstim	FALSE	FALSE	FALSE	FALSE	FALSE	FALSE	FALSE
CD4EM_VDAC1_IL246	FALSE	FALSE	FALSE	FALSE	FALSE	FALSE	FALSE
CD4EM_VDAC1_IL18	FALSE	FALSE	FALSE	FALSE	FALSE	FALSE	FALSE
CD4EM_GLUT1_Unstim	FALSE	FALSE	FALSE	FALSE	FALSE	FALSE	FALSE
CD4EM_GLUT1_IL246	FALSE	FALSE	FALSE	FALSE	FALSE	FALSE	FALSE
CD4EM_GLUT1_IL18	FALSE	FALSE	FALSE	FALSE	FALSE	FALSE	FALSE
CD4EM_CPT1a_Unstim	FALSE	FALSE	FALSE	FALSE	FALSE	FALSE	FALSE
CD4EM_CPT1a_IL246	FALSE	FALSE	FALSE	FALSE	FALSE	FALSE	FALSE
CD4EM_CPT1a_IL18	FALSE	FALSE	FALSE	FALSE	FALSE	FALSE	FALSE
CD4EM_pCREB_Unstim	FALSE	FALSE	FALSE	FALSE	FALSE	FALSE	FALSE
CD4EM_pCREB_IL246	FALSE	FALSE	FALSE	FALSE	FALSE	FALSE	FALSE
CD4EM_pCREB_IL18	FALSE	FALSE	FALSE	FALSE	FALSE	FALSE	FALSE
CD4EM_pSTAT5_IL246	FALSE	FALSE	FALSE	FALSE	FALSE	FALSE	FALSE
CD4EM_pP38_Unstim	FALSE	FALSE	FALSE	FALSE	FALSE	FALSE	FALSE
CD4EM_pSTAT1_Unstim	FALSE	FALSE	FALSE	FALSE	FALSE	FALSE	FALSE
CD4EM_pSTAT3_IL246	FALSE	FALSE	FALSE	FALSE	FALSE	FALSE	FALSE
CD4EM_prpS6_Unstim	FALSE	FALSE	FALSE	FALSE	FALSE	FALSE	FALSE
CD4EM_prpS6_IL246	FALSE	FALSE	FALSE	FALSE	FALSE	FALSE	FALSE
CD4EM_prpS6_IL18	FALSE	FALSE	FALSE	FALSE	FALSE	FALSE	FALSE
CD4EM_PD-L1_IL246	FALSE	FALSE	FALSE	FALSE	FALSE	FALSE	FALSE
CD4EM_PD-L1_IL18	FALSE	FALSE	FALSE	FALSE	FALSE	FALSE	FALSE
CD4EM_CD44_Unstim	FALSE	FALSE	FALSE	FALSE	FALSE	FALSE	FALSE
CD4EM_CD44_IL18	FALSE	FALSE	FALSE	FALSE	FALSE	FALSE	FALSE
CD4EM_pNFkB_Unstim	FALSE	FALSE	FALSE	FALSE	FALSE	FALSE	FALSE
CD4EM_pNFkB_IL246	FALSE	FALSE	FALSE	FALSE	FALSE	FALSE	FALSE
CD4EM_pNFkB_IL18	FALSE	FALSE	FALSE	FALSE	FALSE	FALSE	FALSE
CD4EM_pERK1-2_Unstim	FALSE	FALSE	FALSE	FALSE	FALSE	FALSE	FALSE
CD4EM_pERK1-2_IL246	FALSE	FALSE	FALSE	FALSE	FALSE	FALSE	FALSE
CD4EM_pERK1-2_IL18	FALSE	FALSE	FALSE	FALSE	FALSE	FALSE	FALSE
CD4EM_pSTAT6_Unstim	FALSE	FALSE	FALSE	FALSE	FALSE	FALSE	FALSE
CD4EM_pSTAT6_IL246	FALSE	FALSE	FALSE	FALSE	FALSE	FALSE	FALSE
CD4EM_pPLCg1_Unstim	FALSE	FALSE	FALSE	FALSE	FALSE	FALSE	FALSE
CD4EM_pPLCg1_IL246	FALSE	FALSE	FALSE	FALSE	FALSE	FALSE	FALSE
CD4EM_pPLCg1_IL18	FALSE	FALSE	FALSE	FALSE	FALSE	FALSE	FALSE
CD4EM_CD62L_Unstim	FALSE	FALSE	FALSE	FALSE	FALSE	FALSE	FALSE
CD4EM_CD62L_IL246	FALSE	FALSE	FALSE	FALSE	FALSE	FALSE	FALSE
CD4EM_HK2_Unstim	FALSE	FALSE	FALSE	FALSE	FALSE	FALSE	FALSE
CD4EM_HK2_IL18	FALSE	FALSE	FALSE	FALSE	FALSE	FALSE	FALSE
CD4EM_CD63_Unstim	FALSE	FALSE	FALSE	FALSE	FALSE	FALSE	FALSE
CD4EM_CD63_IL18	FALSE	FALSE	FALSE	FALSE	FALSE	FALSE	FALSE
CD4Naive_VDAC1_IL246	FALSE	FALSE	FALSE	FALSE	FALSE	FALSE	FALSE
CD4Naive_VDAC1_IL18	FALSE	FALSE	FALSE	FALSE	FALSE	FALSE	FALSE
CD4Naive_GLUT1_IL246	FALSE	FALSE	FALSE	FALSE	FALSE	FALSE	FALSE
CD4Naive_GLUT1_IL18	FALSE	FALSE	FALSE	FALSE	FALSE	FALSE	FALSE
CD4Naive_CPT1a_Unstim	FALSE	FALSE	FALSE	FALSE	FALSE	FALSE	FALSE
CD4Naive_CPT1a_IL246	FALSE	FALSE	FALSE	FALSE	FALSE	FALSE	FALSE
CD4Naive_CPT1a_IL18	FALSE	FALSE	FALSE	FALSE	FALSE	FALSE	FALSE
CD4Naive_pCREB_Unstim	FALSE	FALSE	FALSE	FALSE	FALSE	FALSE	FALSE
CD4Naive_pCREB_IL246	FALSE	FALSE	FALSE	FALSE	FALSE	FALSE	FALSE
CD4Naive_pCREB_IL18	FALSE	FALSE	FALSE	FALSE	FALSE	FALSE	FALSE
CD4Naive_pP38_Unstim	FALSE	FALSE	FALSE	FALSE	FALSE	FALSE	FALSE
CD4Naive_pSTAT1_Unstim	FALSE	FALSE	FALSE	FALSE	FALSE	FALSE	FALSE
CD4Naive_pSTAT1_IL246	FALSE	FALSE	FALSE	FALSE	FALSE	FALSE	FALSE
CD4Naive_prpS6_Unstim	FALSE	FALSE	FALSE	FALSE	FALSE	FALSE	FALSE
CD4Naive_prpS6_IL246	FALSE	FALSE	FALSE	FALSE	FALSE	FALSE	FALSE
CD4Naive_prpS6_IL18	FALSE	FALSE	FALSE	FALSE	FALSE	FALSE	FALSE
CD4Naive_PD-L1_IL246	FALSE	FALSE	FALSE	FALSE	FALSE	FALSE	FALSE
CD4Naive_PD-L1_IL18	FALSE	FALSE	FALSE	FALSE	FALSE	FALSE	FALSE
CD4Naive_CD44_Unstim	FALSE	FALSE	FALSE	FALSE	FALSE	FALSE	FALSE
CD4Naive_CD44_IL246	FALSE	FALSE	FALSE	FALSE	FALSE	FALSE	FALSE
CD4Naive_CD44_IL18	FALSE	FALSE	FALSE	FALSE	FALSE	FALSE	FALSE
CD4Naive_pNFkB_Unstim	FALSE	FALSE	FALSE	FALSE	FALSE	FALSE	FALSE
CD4Naive_pNFkB_IL246	FALSE	FALSE	FALSE	FALSE	FALSE	FALSE	FALSE
CD4Naive_pNFkB_IL18	FALSE	FALSE	FALSE	FALSE	FALSE	FALSE	FALSE
CD4Naive_pERK1-2_Unstim	FALSE	FALSE	FALSE	FALSE	FALSE	FALSE	FALSE
CD4Naive_pERK1-2_IL246	FALSE	FALSE	FALSE	FALSE	FALSE	FALSE	FALSE
CD4Naive_pSTAT6_Unstim	FALSE	FALSE	FALSE	FALSE	FALSE	FALSE	FALSE
CD4Naive_pSTAT6_IL246	FALSE	FALSE	FALSE	FALSE	FALSE	FALSE	FALSE
CD4Naive_pPLCg1_IL246	FALSE	FALSE	FALSE	FALSE	FALSE	FALSE	FALSE
CD4Naive_pPLCg1_IL18	FALSE	FALSE	FALSE	FALSE	FALSE	FALSE	FALSE
CD4Naive_CD62L_Unstim	FALSE	FALSE	FALSE	FALSE	FALSE	FALSE	FALSE
CD4Naive_CD62L_IL18	FALSE	FALSE	FALSE	FALSE	FALSE	FALSE	FALSE
CD4Naive_HK2_Unstim	FALSE	FALSE	FALSE	FALSE	FALSE	FALSE	FALSE
CD4Naive_HK2_IL246	FALSE	FALSE	FALSE	FALSE	FALSE	FALSE	FALSE
CD4Naive_CD63_Unstim	FALSE	FALSE	FALSE	FALSE	FALSE	FALSE	FALSE
CD4Naive_CD63_IL18	FALSE	FALSE	FALSE	FALSE	FALSE	FALSE	FALSE
CD4Trm_VDAC1_Unstim	FALSE	FALSE	FALSE	FALSE	FALSE	FALSE	FALSE
CD4Trm_VDAC1_IL246	FALSE	FALSE	FALSE	FALSE	FALSE	FALSE	FALSE
CD4Trm_VDAC1_IL18	FALSE	FALSE	FALSE	FALSE	FALSE	FALSE	FALSE
CD4Trm_GLUT1_Unstim	FALSE	FALSE	FALSE	FALSE	FALSE	FALSE	FALSE
CD4Trm_GLUT1_IL246	FALSE	FALSE	FALSE	FALSE	FALSE	FALSE	FALSE
CD4Trm_GLUT1_IL18	FALSE	FALSE	FALSE	FALSE	FALSE	FALSE	FALSE
CD4Trm_CPT1a_Unstim	FALSE	FALSE	FALSE	FALSE	FALSE	FALSE	FALSE
CD4Trm_CPT1a_IL246	FALSE	FALSE	FALSE	FALSE	FALSE	FALSE	FALSE
CD4Trm_CPT1a_IL18	FALSE	FALSE	FALSE	FALSE	FALSE	FALSE	FALSE
CD4Trm_pCREB_Unstim	FALSE	FALSE	FALSE	FALSE	FALSE	FALSE	FALSE
CD4Trm_pCREB_IL246	FALSE	FALSE	FALSE	FALSE	FALSE	FALSE	FALSE
CD4Trm_pCREB_IL18	FALSE	FALSE	FALSE	FALSE	FALSE	FALSE	FALSE
CD4Trm_pSTAT5_Unstim	FALSE	FALSE	FALSE	FALSE	FALSE	FALSE	FALSE
CD4Trm_pSTAT5_IL246	FALSE	FALSE	FALSE	FALSE	FALSE	FALSE	FALSE
CD4Trm_pP38_Unstim	FALSE	FALSE	FALSE	FALSE	FALSE	FALSE	FALSE
CD4Trm_pP38_IL18	FALSE	FALSE	FALSE	FALSE	FALSE	FALSE	FALSE
CD4Trm_pSTAT1_Unstim	FALSE	FALSE	FALSE	FALSE	FALSE	FALSE	FALSE
CD4Trm_pSTAT1_IL246	FALSE	FALSE	FALSE	FALSE	FALSE	FALSE	FALSE
CD4Trm_pSTAT3_Unstim	FALSE	FALSE	FALSE	FALSE	FALSE	FALSE	FALSE
CD4Trm_pSTAT3_IL246	FALSE	FALSE	FALSE	FALSE	FALSE	FALSE	FALSE
CD4Trm_prpS6_Unstim	FALSE	FALSE	FALSE	FALSE	FALSE	FALSE	FALSE
CD4Trm_prpS6_IL246	FALSE	FALSE	FALSE	FALSE	FALSE	FALSE	FALSE
CD4Trm_prpS6_IL18	FALSE	FALSE	FALSE	FALSE	FALSE	FALSE	FALSE
CD4Trm_PD-L1_Unstim	FALSE	FALSE	FALSE	FALSE	FALSE	FALSE	FALSE
CD4Trm_PD-L1_IL246	FALSE	FALSE	FALSE	FALSE	FALSE	FALSE	FALSE
CD4Trm_PD-L1_IL18	FALSE	FALSE	FALSE	FALSE	FALSE	FALSE	FALSE
CD4Trm_CD44_Unstim	FALSE	FALSE	FALSE	FALSE	FALSE	FALSE	FALSE
CD4Trm_CD44_IL246	FALSE	FALSE	FALSE	FALSE	FALSE	FALSE	FALSE
CD4Trm_CD44_IL18	FALSE	FALSE	FALSE	FALSE	FALSE	FALSE	FALSE
CD4Trm_pNFkB_Unstim	FALSE	FALSE	FALSE	FALSE	FALSE	FALSE	FALSE
CD4Trm_pNFkB_IL246	FALSE	FALSE	FALSE	FALSE	FALSE	FALSE	FALSE
CD4Trm_pNFkB_IL18	FALSE	FALSE	FALSE	FALSE	FALSE	FALSE	FALSE
CD4Trm_pERK1-2_Unstim	FALSE	FALSE	FALSE	FALSE	FALSE	FALSE	FALSE
CD4Trm_pERK1-2_IL246	FALSE	FALSE	FALSE	FALSE	FALSE	FALSE	FALSE
CD4Trm_pERK1-2_IL18	FALSE	FALSE	FALSE	FALSE	FALSE	FALSE	FALSE
CD4Trm_pSTAT6_Unstim	FALSE	FALSE	FALSE	FALSE	FALSE	FALSE	FALSE
CD4Trm_pSTAT6_IL246	FALSE	FALSE	FALSE	FALSE	FALSE	FALSE	FALSE
CD4Trm_pPLCg1_Unstim	FALSE	FALSE	FALSE	FALSE	FALSE	FALSE	FALSE
CD4Trm_pPLCg1_IL246	FALSE	FALSE	FALSE	FALSE	FALSE	FALSE	FALSE
CD4Trm_CXCR4_Unstim	FALSE	FALSE	FALSE	FALSE	FALSE	FALSE	FALSE
CD4Trm_CXCR4_IL246	FALSE	FALSE	FALSE	FALSE	FALSE	FALSE	FALSE
CD4Trm_CXCR4_IL18	FALSE	FALSE	FALSE	FALSE	FALSE	FALSE	FALSE
CD4Trm_CD62L_IL246	FALSE	FALSE	FALSE	FALSE	FALSE	FALSE	FALSE
CD4Trm_HK2_Unstim	FALSE	FALSE	FALSE	FALSE	FALSE	FALSE	FALSE
CD4Trm_HK2_IL246	FALSE	FALSE	FALSE	FALSE	FALSE	FALSE	FALSE
CD4Trm_CD63_Unstim	FALSE	FALSE	FALSE	FALSE	FALSE	FALSE	FALSE
CD4Trm_CD63_IL246	FALSE	FALSE	FALSE	FALSE	FALSE	FALSE	FALSE
CD4Trm_CD63_IL18	FALSE	FALSE	FALSE	FALSE	FALSE	FALSE	FALSE
Ki67CD4Tcell_VDAC1_Unstim	FALSE	FALSE	FALSE	FALSE	FALSE	FALSE	FALSE
Ki67CD4Tcell_VDAC1_IL18	FALSE	FALSE	FALSE	FALSE	FALSE	FALSE	FALSE
Ki67CD4Tcell_GLUT1_Unstim	FALSE	FALSE	FALSE	FALSE	FALSE	FALSE	FALSE
Ki67CD4Tcell_GLUT1_IL246	FALSE	FALSE	FALSE	FALSE	FALSE	FALSE	FALSE
Ki67CD4Tcell_GLUT1_IL18	FALSE	FALSE	FALSE	FALSE	FALSE	FALSE	FALSE
Ki67CD4Tcell_CPT1a_IL246	FALSE	FALSE	FALSE	FALSE	FALSE	FALSE	FALSE
Ki67CD4Tcell_CPT1a_IL18	FALSE	FALSE	FALSE	FALSE	FALSE	FALSE	FALSE
Ki67CD4Tcell_pCREB_IL246	FALSE	FALSE	FALSE	FALSE	FALSE	FALSE	FALSE
Ki67CD4Tcell_pCREB_IL18	FALSE	FALSE	FALSE	FALSE	FALSE	FALSE	FALSE
Ki67CD4Tcell_pSTAT5_IL246	FALSE	FALSE	FALSE	FALSE	FALSE	FALSE	FALSE
Ki67CD4Tcell_pP38_Unstim	FALSE	FALSE	FALSE	FALSE	FALSE	FALSE	FALSE
Ki67CD4Tcell_pP38_IL18	FALSE	FALSE	FALSE	FALSE	FALSE	FALSE	FALSE
Ki67CD4Tcell_pSTAT1_Unstim	FALSE	FALSE	FALSE	FALSE	FALSE	FALSE	FALSE
Ki67CD4Tcell_prpS6_Unstim	FALSE	FALSE	FALSE	FALSE	FALSE	FALSE	FALSE
Ki67CD4Tcell_prpS6_IL246	FALSE	FALSE	FALSE	FALSE	FALSE	FALSE	FALSE
Ki67CD4Tcell_prpS6_IL18	FALSE	FALSE	FALSE	FALSE	FALSE	FALSE	FALSE
Ki67CD4Tcell_PD-L1_IL246	FALSE	FALSE	FALSE	FALSE	FALSE	FALSE	FALSE
Ki67CD4Tcell_PD-L1_IL18	FALSE	FALSE	FALSE	FALSE	FALSE	FALSE	FALSE
Ki67CD4Tcell_CD44_IL246	FALSE	FALSE	FALSE	FALSE	FALSE	FALSE	FALSE
Ki67CD4Tcell_CD44_IL18	FALSE	FALSE	FALSE	FALSE	FALSE	FALSE	FALSE
Ki67CD4Tcell_pNFkB_Unstim	FALSE	FALSE	FALSE	FALSE	FALSE	FALSE	FALSE
Ki67CD4Tcell_pNFkB_IL246	FALSE	FALSE	FALSE	FALSE	FALSE	FALSE	FALSE
Ki67CD4Tcell_pNFkB_IL18	FALSE	FALSE	FALSE	FALSE	FALSE	FALSE	FALSE
Ki67CD4Tcell_pERK1-2_Unstim	FALSE	FALSE	FALSE	FALSE	FALSE	FALSE	FALSE
Ki67CD4Tcell_pERK1-2_IL246	FALSE	FALSE	FALSE	FALSE	FALSE	FALSE	FALSE
Ki67CD4Tcell_pERK1-2_IL18	FALSE	FALSE	FALSE	FALSE	FALSE	FALSE	FALSE
Ki67CD4Tcell_pSTAT6_Unstim	FALSE	FALSE	FALSE	FALSE	FALSE	FALSE	FALSE
Ki67CD4Tcell_pSTAT6_IL246	FALSE	FALSE	FALSE	FALSE	FALSE	FALSE	FALSE
Ki67CD4Tcell_pPLCg1_Unstim	FALSE	FALSE	FALSE	FALSE	FALSE	FALSE	FALSE
Ki67CD4Tcell_pPLCg1_IL246	FALSE	FALSE	FALSE	FALSE	FALSE	FALSE	FALSE
Ki67CD4Tcell_pPLCg1_IL18	FALSE	FALSE	FALSE	FALSE	FALSE	FALSE	FALSE
Ki67CD4Tcell_CXCR4_Unstim	FALSE	FALSE	FALSE	FALSE	FALSE	FALSE	FALSE
Ki67CD4Tcell_CXCR4_IL246	FALSE	FALSE	FALSE	FALSE	FALSE	FALSE	FALSE
Ki67CD4Tcell_CXCR4_IL18	FALSE	FALSE	FALSE	FALSE	FALSE	FALSE	FALSE
Ki67CD4Tcell_CD62L_Unstim	FALSE	FALSE	FALSE	FALSE	FALSE	FALSE	FALSE
Ki67CD4Tcell_CD62L_IL246	FALSE	FALSE	FALSE	FALSE	FALSE	FALSE	FALSE
Ki67CD4Tcell_CD62L_IL18	FALSE	FALSE	FALSE	FALSE	FALSE	FALSE	FALSE
Ki67CD4Tcell_HK2_Unstim	FALSE	FALSE	FALSE	FALSE	FALSE	FALSE	FALSE
Ki67CD4Tcell_HK2_IL246	FALSE	FALSE	FALSE	FALSE	FALSE	FALSE	FALSE
Ki67CD4Tcell_HK2_IL18	FALSE	FALSE	FALSE	FALSE	FALSE	FALSE	FALSE
Ki67CD4Tcell_CD63_Unstim	FALSE	FALSE	FALSE	FALSE	FALSE	FALSE	FALSE
Ki67CD4Tcell_CD63_IL246	FALSE	FALSE	FALSE	FALSE	FALSE	FALSE	FALSE
Ki67CD4Tcell_CD63_IL18	FALSE	FALSE	FALSE	FALSE	FALSE	FALSE	FALSE
Th1_VDAC1_Unstim	FALSE	FALSE	FALSE	FALSE	FALSE	FALSE	FALSE
Th1_VDAC1_IL18	FALSE	FALSE	FALSE	FALSE	FALSE	FALSE	FALSE
Th1_GLUT1_Unstim	FALSE	FALSE	FALSE	FALSE	FALSE	FALSE	FALSE
Th1_GLUT1_IL18	FALSE	FALSE	FALSE	FALSE	FALSE	FALSE	FALSE
Th1_CPT1a_Unstim	FALSE	FALSE	FALSE	FALSE	FALSE	FALSE	FALSE
Th1_CPT1a_IL246	FALSE	FALSE	FALSE	FALSE	FALSE	FALSE	FALSE
Th1_CPT1a_IL18	FALSE	FALSE	FALSE	FALSE	FALSE	FALSE	FALSE
Th1_pCREB_Unstim	FALSE	FALSE	FALSE	FALSE	FALSE	FALSE	FALSE
Th1_pCREB_IL246	FALSE	FALSE	FALSE	FALSE	FALSE	FALSE	FALSE
Th1_pCREB_IL18	FALSE	FALSE	FALSE	FALSE	FALSE	FALSE	FALSE
Th1_pSTAT5_IL246	FALSE	FALSE	FALSE	FALSE	FALSE	FALSE	FALSE
Th1_pP38_Unstim	FALSE	FALSE	FALSE	FALSE	FALSE	FALSE	FALSE
Th1_pP38_IL18	FALSE	FALSE	FALSE	FALSE	FALSE	FALSE	FALSE
Th1_pSTAT1_Unstim	FALSE	FALSE	FALSE	FALSE	FALSE	FALSE	FALSE
Th1_prpS6_Unstim	FALSE	FALSE	FALSE	FALSE	FALSE	FALSE	FALSE
Th1_prpS6_IL246	FALSE	FALSE	FALSE	FALSE	FALSE	FALSE	FALSE
Th1_prpS6_IL18	FALSE	FALSE	FALSE	FALSE	FALSE	FALSE	FALSE
Th1_PD-L1_IL246	FALSE	FALSE	FALSE	FALSE	FALSE	FALSE	FALSE
Th1_PD-L1_IL18	FALSE	FALSE	FALSE	FALSE	FALSE	FALSE	FALSE
Th1_pNFkB_Unstim	FALSE	FALSE	FALSE	FALSE	FALSE	FALSE	FALSE
Th1_pNFkB_IL246	FALSE	FALSE	FALSE	FALSE	FALSE	FALSE	FALSE
Th1_pNFkB_IL18	FALSE	FALSE	FALSE	FALSE	FALSE	FALSE	FALSE
Th1_pERK1-2_Unstim	FALSE	FALSE	FALSE	FALSE	FALSE	FALSE	FALSE
Th1_pERK1-2_IL246	FALSE	FALSE	FALSE	FALSE	FALSE	FALSE	FALSE
Th1_pERK1-2_IL18	FALSE	FALSE	FALSE	FALSE	FALSE	FALSE	FALSE
Th1_pSTAT6_Unstim	FALSE	FALSE	FALSE	FALSE	FALSE	FALSE	FALSE
Th1_pSTAT6_IL246	FALSE	FALSE	FALSE	FALSE	FALSE	FALSE	FALSE
Th1_pPLCg1_Unstim	FALSE	FALSE	FALSE	FALSE	FALSE	FALSE	FALSE
Th1_pPLCg1_IL246	FALSE	FALSE	FALSE	FALSE	FALSE	FALSE	FALSE
Th1_pPLCg1_IL18	FALSE	FALSE	FALSE	FALSE	FALSE	FALSE	FALSE
Th1_CXCR4_Unstim	FALSE	FALSE	FALSE	FALSE	FALSE	FALSE	FALSE
Th1_CD62L_Unstim	FALSE	FALSE	FALSE	FALSE	FALSE	FALSE	FALSE
Th1_CD62L_IL246	FALSE	FALSE	FALSE	FALSE	FALSE	FALSE	FALSE
Th1_CD62L_IL18	FALSE	FALSE	FALSE	FALSE	FALSE	FALSE	FALSE
Th1_HK2_Unstim	FALSE	FALSE	FALSE	FALSE	FALSE	FALSE	FALSE
Th1_HK2_IL246	FALSE	FALSE	FALSE	FALSE	FALSE	FALSE	FALSE
Th1_CD63_Unstim	FALSE	FALSE	FALSE	FALSE	FALSE	FALSE	FALSE
Th1_CD63_IL246	FALSE	FALSE	FALSE	FALSE	FALSE	FALSE	FALSE
Th1_CD63_IL18	FALSE	FALSE	FALSE	FALSE	FALSE	FALSE	FALSE
Th2_VDAC1_Unstim	FALSE	FALSE	FALSE	FALSE	FALSE	FALSE	FALSE
Th2_VDAC1_IL18	FALSE	FALSE	FALSE	FALSE	FALSE	FALSE	FALSE
Th2_GLUT1_Unstim	FALSE	FALSE	FALSE	FALSE	FALSE	FALSE	FALSE
Th2_GLUT1_IL246	FALSE	FALSE	FALSE	FALSE	FALSE	FALSE	FALSE
Th2_GLUT1_IL18	FALSE	FALSE	FALSE	FALSE	FALSE	FALSE	FALSE
Th2_CPT1a_Unstim	FALSE	FALSE	FALSE	FALSE	FALSE	FALSE	FALSE
Th2_CPT1a_IL246	FALSE	FALSE	FALSE	FALSE	FALSE	FALSE	FALSE
Th2_CPT1a_IL18	FALSE	FALSE	FALSE	FALSE	FALSE	FALSE	FALSE
Th2_pCREB_Unstim	FALSE	FALSE	FALSE	FALSE	FALSE	FALSE	FALSE
Th2_pCREB_IL246	FALSE	FALSE	FALSE	FALSE	FALSE	FALSE	FALSE
Th2_pCREB_IL18	FALSE	FALSE	FALSE	FALSE	FALSE	FALSE	FALSE
Th2_pP38_Unstim	FALSE	FALSE	FALSE	FALSE	FALSE	FALSE	FALSE
Th2_pSTAT1_Unstim	FALSE	FALSE	FALSE	FALSE	FALSE	FALSE	FALSE
Th2_pSTAT1_IL246	FALSE	FALSE	FALSE	FALSE	FALSE	FALSE	FALSE
Th2_pSTAT3_IL246	FALSE	FALSE	FALSE	FALSE	FALSE	FALSE	FALSE
Th2_prpS6_Unstim	FALSE	FALSE	FALSE	FALSE	FALSE	FALSE	FALSE
Th2_prpS6_IL18	FALSE	FALSE	FALSE	FALSE	FALSE	FALSE	FALSE
Th2_PD-L1_Unstim	FALSE	FALSE	FALSE	FALSE	FALSE	FALSE	FALSE
Th2_PD-L1_IL246	FALSE	FALSE	FALSE	FALSE	FALSE	FALSE	FALSE
Th2_PD-L1_IL18	FALSE	FALSE	FALSE	FALSE	FALSE	FALSE	FALSE
Th2_CD44_Unstim	FALSE	FALSE	FALSE	FALSE	FALSE	FALSE	FALSE
Th2_CD44_IL246	FALSE	FALSE	FALSE	FALSE	FALSE	FALSE	FALSE
Th2_pNFkB_Unstim	FALSE	FALSE	FALSE	FALSE	FALSE	FALSE	FALSE
Th2_pNFkB_IL246	FALSE	FALSE	FALSE	FALSE	FALSE	FALSE	FALSE
Th2_pNFkB_IL18	FALSE	FALSE	FALSE	FALSE	FALSE	FALSE	FALSE
Th2_pERK1-2_Unstim	FALSE	FALSE	FALSE	FALSE	FALSE	FALSE	FALSE
Th2_pERK1-2_IL246	FALSE	FALSE	FALSE	FALSE	FALSE	FALSE	FALSE
Th2_pSTAT6_Unstim	FALSE	FALSE	FALSE	FALSE	FALSE	FALSE	FALSE
Th2_pSTAT6_IL246	FALSE	FALSE	FALSE	FALSE	FALSE	FALSE	FALSE
Th2_pPLCg1_Unstim	FALSE	FALSE	FALSE	FALSE	FALSE	FALSE	FALSE
Th2_pPLCg1_IL246	FALSE	FALSE	FALSE	FALSE	FALSE	FALSE	FALSE
Th2_pPLCg1_IL18	FALSE	FALSE	FALSE	FALSE	FALSE	FALSE	FALSE
Th2_CD62L_Unstim	FALSE	FALSE	FALSE	FALSE	FALSE	FALSE	FALSE
Th2_CD62L_IL18	FALSE	FALSE	FALSE	FALSE	FALSE	FALSE	FALSE
Th2_HK2_Unstim	FALSE	FALSE	FALSE	FALSE	FALSE	FALSE	FALSE
Th2_HK2_IL18	FALSE	FALSE	FALSE	FALSE	FALSE	FALSE	FALSE
Th2_CD63_IL18	FALSE	FALSE	FALSE	FALSE	FALSE	FALSE	FALSE
Th17_VDAC1_Unstim	FALSE	FALSE	FALSE	FALSE	FALSE	FALSE	FALSE
Th17_VDAC1_IL246	FALSE	FALSE	FALSE	FALSE	FALSE	FALSE	FALSE
Th17_VDAC1_IL18	FALSE	FALSE	FALSE	FALSE	FALSE	FALSE	FALSE
Th17_GLUT1_Unstim	FALSE	FALSE	FALSE	FALSE	FALSE	FALSE	FALSE
Th17_GLUT1_IL246	FALSE	FALSE	FALSE	FALSE	FALSE	FALSE	FALSE
Th17_GLUT1_IL18	FALSE	FALSE	FALSE	FALSE	FALSE	FALSE	FALSE
Th17_CPT1a_Unstim	FALSE	FALSE	FALSE	FALSE	FALSE	FALSE	FALSE
Th17_CPT1a_IL246	FALSE	FALSE	FALSE	FALSE	FALSE	FALSE	FALSE
Th17_CPT1a_IL18	FALSE	FALSE	FALSE	FALSE	FALSE	FALSE	FALSE
Th17_pCREB_Unstim	FALSE	FALSE	FALSE	FALSE	FALSE	FALSE	FALSE
Th17_pCREB_IL246	FALSE	FALSE	FALSE	FALSE	FALSE	FALSE	FALSE
Th17_pCREB_IL18	FALSE	FALSE	FALSE	FALSE	FALSE	FALSE	FALSE
Th17_pSTAT5_IL246	FALSE	FALSE	FALSE	FALSE	FALSE	FALSE	FALSE
Th17_pP38_Unstim	FALSE	FALSE	FALSE	FALSE	FALSE	FALSE	FALSE
Th17_pP38_IL18	FALSE	FALSE	FALSE	FALSE	FALSE	FALSE	FALSE
Th17_pSTAT1_Unstim	FALSE	FALSE	FALSE	FALSE	FALSE	FALSE	FALSE
Th17_pSTAT1_IL246	FALSE	FALSE	FALSE	FALSE	FALSE	FALSE	FALSE
Th17_pSTAT3_IL246	FALSE	FALSE	FALSE	FALSE	FALSE	FALSE	FALSE
Th17_prpS6_Unstim	FALSE	FALSE	FALSE	FALSE	FALSE	FALSE	FALSE
Th17_prpS6_IL246	FALSE	FALSE	FALSE	FALSE	FALSE	FALSE	FALSE
Th17_prpS6_IL18	FALSE	FALSE	FALSE	FALSE	FALSE	FALSE	FALSE
Th17_PD-L1_IL246	FALSE	FALSE	FALSE	FALSE	FALSE	FALSE	FALSE
Th17_PD-L1_IL18	FALSE	FALSE	FALSE	FALSE	FALSE	FALSE	FALSE
Th17_pNFkB_Unstim	FALSE	FALSE	FALSE	FALSE	FALSE	FALSE	FALSE
Th17_pNFkB_IL246	FALSE	FALSE	FALSE	FALSE	FALSE	FALSE	FALSE
Th17_pNFkB_IL18	FALSE	FALSE	FALSE	FALSE	FALSE	FALSE	FALSE
Th17_pERK1-2_Unstim	FALSE	FALSE	FALSE	FALSE	FALSE	FALSE	FALSE
Th17_pERK1-2_IL246	FALSE	FALSE	FALSE	FALSE	FALSE	FALSE	FALSE
Th17_pSTAT6_Unstim	FALSE	FALSE	FALSE	FALSE	FALSE	FALSE	FALSE
Th17_pSTAT6_IL246	FALSE	FALSE	FALSE	FALSE	FALSE	FALSE	FALSE
Th17_pPLCg1_IL246	FALSE	FALSE	FALSE	FALSE	FALSE	FALSE	FALSE
Th17_pPLCg1_IL18	FALSE	FALSE	FALSE	FALSE	FALSE	FALSE	FALSE
Th17_CD62L_Unstim	FALSE	FALSE	FALSE	FALSE	FALSE	FALSE	FALSE
Th17_CD62L_IL246	FALSE	FALSE	FALSE	FALSE	FALSE	FALSE	FALSE
Th17_CD62L_IL18	FALSE	FALSE	FALSE	FALSE	FALSE	FALSE	FALSE
Th17_HK2_Unstim	FALSE	FALSE	FALSE	FALSE	FALSE	FALSE	FALSE
Th17_HK2_IL246	FALSE	FALSE	FALSE	FALSE	FALSE	FALSE	FALSE
Th17_HK2_IL18	FALSE	FALSE	FALSE	FALSE	FALSE	FALSE	FALSE
Th17_CD63_Unstim	FALSE	FALSE	FALSE	FALSE	FALSE	FALSE	FALSE
Th17_CD63_IL246	FALSE	FALSE	FALSE	FALSE	FALSE	FALSE	FALSE
Th17_CD63_IL18	FALSE	FALSE	FALSE	FALSE	FALSE	FALSE	FALSE
Treg_VDAC1_Unstim	FALSE	FALSE	FALSE	FALSE	FALSE	FALSE	FALSE
Treg_VDAC1_LPS	FALSE	FALSE	FALSE	FALSE	FALSE	FALSE	FALSE
Treg_VDAC1_IL246	FALSE	FALSE	FALSE	FALSE	FALSE	FALSE	FALSE
Treg_VDAC1_IL18	FALSE	FALSE	FALSE	FALSE	FALSE	FALSE	FALSE
Treg_GLUT1_Unstim	FALSE	FALSE	FALSE	FALSE	FALSE	FALSE	FALSE
Treg_GLUT1_LPS	FALSE	FALSE	FALSE	FALSE	FALSE	FALSE	FALSE
Treg_GLUT1_IL246	FALSE	FALSE	FALSE	FALSE	FALSE	FALSE	FALSE
Treg_GLUT1_IL18	FALSE	FALSE	FALSE	FALSE	FALSE	FALSE	FALSE
Treg_CPT1a_LPS	FALSE	FALSE	FALSE	FALSE	FALSE	FALSE	FALSE
Treg_CPT1a_IL246	FALSE	FALSE	FALSE	FALSE	FALSE	FALSE	FALSE
Treg_CPT1a_IL18	FALSE	FALSE	FALSE	FALSE	FALSE	FALSE	FALSE
Treg_pCREB_LPS	FALSE	FALSE	FALSE	FALSE	FALSE	FALSE	FALSE
Treg_pCREB_IL246	FALSE	FALSE	FALSE	FALSE	FALSE	FALSE	FALSE
Treg_pCREB_IL18	FALSE	FALSE	FALSE	FALSE	FALSE	FALSE	FALSE
Treg_pP38_Unstim	FALSE	FALSE	FALSE	FALSE	FALSE	FALSE	FALSE
Treg_pP38_LPS	FALSE	FALSE	FALSE	FALSE	FALSE	FALSE	FALSE
Treg_pP38_IL18	FALSE	FALSE	FALSE	FALSE	FALSE	FALSE	FALSE
Treg_pSTAT1_Unstim	FALSE	FALSE	FALSE	FALSE	FALSE	FALSE	FALSE
Treg_pSTAT1_IL246	FALSE	FALSE	FALSE	FALSE	FALSE	FALSE	FALSE
Treg_pSTAT3_IL246	FALSE	FALSE	FALSE	FALSE	FALSE	FALSE	FALSE
Treg_prpS6_Unstim	FALSE	FALSE	FALSE	FALSE	FALSE	FALSE	FALSE
Treg_prpS6_LPS	FALSE	FALSE	FALSE	FALSE	FALSE	FALSE	FALSE
Treg_prpS6_IL246	FALSE	FALSE	FALSE	FALSE	FALSE	FALSE	FALSE
Treg_prpS6_IL18	FALSE	FALSE	FALSE	FALSE	FALSE	FALSE	FALSE
Treg_PD-L1_LPS	FALSE	FALSE	FALSE	FALSE	FALSE	FALSE	FALSE
Treg_PD-L1_IL246	FALSE	FALSE	FALSE	FALSE	FALSE	FALSE	FALSE
Treg_PD-L1_IL18	FALSE	FALSE	FALSE	FALSE	FALSE	FALSE	FALSE
Treg_CD44_Unstim	FALSE	FALSE	FALSE	FALSE	FALSE	FALSE	FALSE
Treg_CD44_LPS	FALSE	FALSE	FALSE	FALSE	FALSE	FALSE	FALSE
Treg_CD44_IL246	FALSE	FALSE	FALSE	FALSE	FALSE	FALSE	FALSE
Treg_CD44_IL18	FALSE	FALSE	FALSE	FALSE	FALSE	FALSE	FALSE
Treg_pNFkB_Unstim	FALSE	FALSE	FALSE	FALSE	FALSE	FALSE	FALSE
Treg_pNFkB_IL18	FALSE	FALSE	FALSE	FALSE	FALSE	FALSE	FALSE
Treg_pERK1-2_Unstim	FALSE	FALSE	FALSE	FALSE	FALSE	FALSE	FALSE
Treg_pERK1-2_LPS	FALSE	FALSE	FALSE	FALSE	FALSE	FALSE	FALSE
Treg_pERK1-2_IL246	FALSE	FALSE	FALSE	FALSE	FALSE	FALSE	FALSE
Treg_pSTAT6_Unstim	FALSE	FALSE	FALSE	FALSE	FALSE	FALSE	FALSE
Treg_pSTAT6_IL246	FALSE	FALSE	FALSE	FALSE	FALSE	FALSE	FALSE
Treg_pPLCg1_Unstim	FALSE	FALSE	FALSE	FALSE	FALSE	FALSE	FALSE
Treg_pPLCg1_IL246	FALSE	FALSE	FALSE	FALSE	FALSE	FALSE	FALSE
Treg_pPLCg1_IL18	FALSE	FALSE	FALSE	FALSE	FALSE	FALSE	FALSE
Treg_CXCR4_Unstim	FALSE	FALSE	FALSE	FALSE	FALSE	FALSE	FALSE
Treg_CXCR4_LPS	FALSE	FALSE	FALSE	FALSE	FALSE	FALSE	FALSE
Treg_CD62L_Unstim	FALSE	FALSE	FALSE	FALSE	FALSE	FALSE	FALSE
Treg_HK2_Unstim	FALSE	FALSE	FALSE	FALSE	FALSE	FALSE	FALSE
Treg_HK2_LPS	FALSE	FALSE	FALSE	FALSE	FALSE	FALSE	FALSE
Treg_CD63_Unstim	FALSE	FALSE	FALSE	FALSE	FALSE	FALSE	FALSE
Treg_CD63_IL246	FALSE	FALSE	FALSE	FALSE	FALSE	FALSE	FALSE
Treg_CD63_IL18	FALSE	FALSE	FALSE	FALSE	FALSE	FALSE	FALSE
CD8Tcell_VDAC1_Unstim	FALSE	FALSE	FALSE	FALSE	FALSE	FALSE	FALSE
CD8Tcell_VDAC1_IL18	FALSE	FALSE	FALSE	FALSE	FALSE	FALSE	FALSE
CD8Tcell_GLUT1_Unstim	FALSE	FALSE	FALSE	FALSE	FALSE	FALSE	FALSE
CD8Tcell_GLUT1_IL18	FALSE	FALSE	FALSE	FALSE	FALSE	FALSE	FALSE
CD8Tcell_CPT1a_Unstim	FALSE	FALSE	FALSE	FALSE	FALSE	FALSE	FALSE
CD8Tcell_CPT1a_IL246	FALSE	FALSE	FALSE	FALSE	FALSE	FALSE	FALSE
CD8Tcell_CPT1a_IL18	FALSE	FALSE	FALSE	FALSE	FALSE	FALSE	FALSE
CD8Tcell_pCREB_Unstim	FALSE	FALSE	FALSE	FALSE	FALSE	FALSE	FALSE
CD8Tcell_pCREB_IL246	FALSE	FALSE	FALSE	FALSE	FALSE	FALSE	FALSE
CD8Tcell_pCREB_IL18	FALSE	FALSE	FALSE	FALSE	FALSE	FALSE	FALSE
CD8Tcell_pSTAT5_Unstim	FALSE	FALSE	FALSE	FALSE	FALSE	FALSE	FALSE
CD8Tcell_pSTAT5_IL246	FALSE	FALSE	FALSE	FALSE	FALSE	FALSE	FALSE
CD8Tcell_pP38_Unstim	FALSE	FALSE	FALSE	FALSE	FALSE	FALSE	FALSE
CD8Tcell_pSTAT1_Unstim	FALSE	FALSE	FALSE	FALSE	FALSE	FALSE	FALSE
CD8Tcell_pSTAT3_Unstim	FALSE	FALSE	FALSE	FALSE	FALSE	FALSE	FALSE
CD8Tcell_pSTAT3_IL246	FALSE	FALSE	FALSE	FALSE	FALSE	FALSE	FALSE
CD8Tcell_prpS6_Unstim	FALSE	FALSE	FALSE	FALSE	FALSE	FALSE	FALSE
CD8Tcell_prpS6_IL18	FALSE	FALSE	FALSE	FALSE	FALSE	FALSE	FALSE
CD8Tcell_PD-L1_Unstim	FALSE	FALSE	FALSE	FALSE	FALSE	FALSE	FALSE
CD8Tcell_PD-L1_IL246	FALSE	FALSE	FALSE	FALSE	FALSE	FALSE	FALSE
CD8Tcell_PD-L1_IL18	FALSE	FALSE	FALSE	FALSE	FALSE	FALSE	FALSE
CD8Tcell_CD44_Unstim	FALSE	FALSE	FALSE	FALSE	FALSE	FALSE	FALSE
CD8Tcell_pNFkB_Unstim	FALSE	FALSE	FALSE	FALSE	FALSE	FALSE	FALSE
CD8Tcell_pNFkB_IL246	FALSE	FALSE	FALSE	FALSE	FALSE	FALSE	FALSE
CD8Tcell_pNFkB_IL18	FALSE	FALSE	FALSE	FALSE	FALSE	FALSE	FALSE
CD8Tcell_pERK1-2_Unstim	FALSE	FALSE	FALSE	FALSE	FALSE	FALSE	FALSE
CD8Tcell_pERK1-2_IL246	FALSE	FALSE	FALSE	FALSE	FALSE	FALSE	FALSE
CD8Tcell_pSTAT6_Unstim	FALSE	FALSE	FALSE	FALSE	FALSE	FALSE	FALSE
CD8Tcell_pSTAT6_IL246	FALSE	FALSE	FALSE	FALSE	FALSE	FALSE	FALSE
CD8Tcell_pPLCg1_Unstim	FALSE	FALSE	FALSE	FALSE	FALSE	FALSE	FALSE
CD8Tcell_pPLCg1_IL246	FALSE	FALSE	FALSE	FALSE	FALSE	FALSE	FALSE
CD8Tcell_pPLCg1_IL18	FALSE	FALSE	FALSE	FALSE	FALSE	FALSE	FALSE
CD8Tcell_CXCR4_IL246	FALSE	FALSE	FALSE	FALSE	FALSE	FALSE	FALSE
CD8Tcell_HK2_Unstim	FALSE	FALSE	FALSE	FALSE	FALSE	FALSE	FALSE
CD8Tcell_HK2_IL246	FALSE	FALSE	FALSE	FALSE	FALSE	FALSE	FALSE
CD8Tcell_HK2_IL18	FALSE	FALSE	FALSE	FALSE	FALSE	FALSE	FALSE
CD8Tcell_CD63_Unstim	FALSE	FALSE	FALSE	FALSE	FALSE	FALSE	FALSE
CD8Tcell_CD63_IL246	FALSE	FALSE	FALSE	FALSE	FALSE	FALSE	FALSE
CD8Tcell_CD63_IL18	FALSE	FALSE	FALSE	FALSE	FALSE	FALSE	FALSE
CD8CM_VDAC1_Unstim	FALSE	FALSE	FALSE	FALSE	FALSE	FALSE	FALSE
CD8CM_VDAC1_IL246	FALSE	FALSE	FALSE	FALSE	FALSE	FALSE	FALSE
CD8CM_VDAC1_IL18	FALSE	FALSE	FALSE	FALSE	FALSE	FALSE	FALSE
CD8CM_GLUT1_Unstim	FALSE	FALSE	FALSE	FALSE	FALSE	FALSE	FALSE
CD8CM_GLUT1_IL18	FALSE	FALSE	FALSE	FALSE	FALSE	FALSE	FALSE
CD8CM_CPT1a_Unstim	FALSE	FALSE	FALSE	FALSE	FALSE	FALSE	FALSE
CD8CM_CPT1a_IL18	FALSE	FALSE	FALSE	FALSE	FALSE	FALSE	FALSE
CD8CM_pCREB_IL246	FALSE	FALSE	FALSE	FALSE	FALSE	FALSE	FALSE
CD8CM_pCREB_IL18	FALSE	FALSE	FALSE	FALSE	FALSE	FALSE	FALSE
CD8CM_pSTAT5_IL246	FALSE	FALSE	FALSE	FALSE	FALSE	FALSE	FALSE
CD8CM_pP38_Unstim	FALSE	FALSE	FALSE	FALSE	FALSE	FALSE	FALSE
CD8CM_pP38_IL18	FALSE	FALSE	FALSE	FALSE	FALSE	FALSE	FALSE
CD8CM_pSTAT1_Unstim	FALSE	FALSE	FALSE	FALSE	FALSE	FALSE	FALSE
CD8CM_pSTAT3_Unstim	FALSE	FALSE	FALSE	FALSE	FALSE	FALSE	FALSE
CD8CM_pSTAT3_IL246	FALSE	FALSE	FALSE	FALSE	FALSE	FALSE	FALSE
CD8CM_prpS6_Unstim	FALSE	FALSE	FALSE	FALSE	FALSE	FALSE	FALSE
CD8CM_prpS6_IL18	FALSE	FALSE	FALSE	FALSE	FALSE	FALSE	FALSE
CD8CM_PD-L1_IL246	FALSE	FALSE	FALSE	FALSE	FALSE	FALSE	FALSE
CD8CM_PD-L1_IL18	FALSE	FALSE	FALSE	FALSE	FALSE	FALSE	FALSE
CD8CM_CD44_Unstim	FALSE	FALSE	FALSE	FALSE	FALSE	FALSE	FALSE
CD8CM_CD44_IL246	FALSE	FALSE	FALSE	FALSE	FALSE	FALSE	FALSE
CD8CM_CD44_IL18	FALSE	FALSE	FALSE	FALSE	FALSE	FALSE	FALSE
CD8CM_pNFkB_Unstim	FALSE	FALSE	FALSE	FALSE	FALSE	FALSE	FALSE
CD8CM_pNFkB_IL18	FALSE	FALSE	FALSE	FALSE	FALSE	FALSE	FALSE
CD8CM_pERK1-2_Unstim	FALSE	FALSE	FALSE	FALSE	FALSE	FALSE	FALSE
CD8CM_pERK1-2_IL246	FALSE	FALSE	FALSE	FALSE	FALSE	FALSE	FALSE
CD8CM_pERK1-2_IL18	FALSE	FALSE	FALSE	FALSE	FALSE	FALSE	FALSE
CD8CM_pSTAT6_Unstim	FALSE	FALSE	FALSE	FALSE	FALSE	FALSE	FALSE
CD8CM_pSTAT6_IL246	FALSE	FALSE	FALSE	FALSE	FALSE	FALSE	FALSE
CD8CM_pPLCg1_Unstim	FALSE	FALSE	FALSE	FALSE	FALSE	FALSE	FALSE
CD8CM_pPLCg1_IL246	FALSE	FALSE	FALSE	FALSE	FALSE	FALSE	FALSE
CD8CM_CXCR4_Unstim	FALSE	FALSE	FALSE	FALSE	FALSE	FALSE	FALSE
CD8CM_CXCR4_IL246	FALSE	FALSE	FALSE	FALSE	FALSE	FALSE	FALSE
CD8CM_CD62L_Unstim	FALSE	FALSE	FALSE	FALSE	FALSE	FALSE	FALSE
CD8CM_CD62L_IL246	FALSE	FALSE	FALSE	FALSE	FALSE	FALSE	FALSE
CD8CM_CD62L_IL18	FALSE	FALSE	FALSE	FALSE	FALSE	FALSE	FALSE
CD8CM_HK2_Unstim	FALSE	FALSE	FALSE	FALSE	FALSE	FALSE	FALSE
CD8CM_HK2_IL246	FALSE	FALSE	FALSE	FALSE	FALSE	FALSE	FALSE
CD8CM_HK2_IL18	FALSE	FALSE	FALSE	FALSE	FALSE	FALSE	FALSE
CD8CM_CD63_Unstim	FALSE	FALSE	FALSE	FALSE	FALSE	FALSE	FALSE
CD8CM_CD63_IL246	FALSE	FALSE	FALSE	FALSE	FALSE	FALSE	FALSE
CD8CM_CD63_IL18	FALSE	FALSE	FALSE	FALSE	FALSE	FALSE	FALSE
CD8EM_VDAC1_Unstim	FALSE	FALSE	FALSE	FALSE	FALSE	FALSE	FALSE
CD8EM_VDAC1_IL246	FALSE	FALSE	FALSE	FALSE	FALSE	FALSE	FALSE
CD8EM_VDAC1_IL18	FALSE	FALSE	FALSE	FALSE	FALSE	FALSE	FALSE
CD8EM_GLUT1_Unstim	FALSE	FALSE	FALSE	FALSE	FALSE	FALSE	FALSE
CD8EM_GLUT1_IL18	FALSE	FALSE	FALSE	FALSE	FALSE	FALSE	FALSE
CD8EM_CPT1a_Unstim	FALSE	FALSE	FALSE	FALSE	FALSE	FALSE	FALSE
CD8EM_CPT1a_IL246	FALSE	FALSE	FALSE	FALSE	FALSE	FALSE	FALSE
CD8EM_CPT1a_IL18	FALSE	FALSE	FALSE	FALSE	FALSE	FALSE	FALSE
CD8EM_pCREB_Unstim	FALSE	FALSE	FALSE	FALSE	FALSE	FALSE	FALSE
CD8EM_pCREB_IL246	FALSE	FALSE	FALSE	FALSE	FALSE	FALSE	FALSE
CD8EM_pCREB_IL18	FALSE	FALSE	FALSE	FALSE	FALSE	FALSE	FALSE
CD8EM_pSTAT5_Unstim	FALSE	FALSE	FALSE	FALSE	FALSE	FALSE	FALSE
CD8EM_pSTAT5_IL246	FALSE	FALSE	FALSE	FALSE	FALSE	FALSE	FALSE
CD8EM_pP38_Unstim	FALSE	FALSE	FALSE	FALSE	FALSE	FALSE	FALSE
CD8EM_pP38_IL18	FALSE	FALSE	FALSE	FALSE	FALSE	FALSE	FALSE
CD8EM_pSTAT1_Unstim	FALSE	FALSE	FALSE	FALSE	FALSE	FALSE	FALSE
CD8EM_pSTAT3_Unstim	FALSE	FALSE	FALSE	FALSE	FALSE	FALSE	FALSE
CD8EM_pSTAT3_IL246	FALSE	FALSE	FALSE	FALSE	FALSE	FALSE	FALSE
CD8EM_prpS6_Unstim	FALSE	FALSE	FALSE	FALSE	FALSE	FALSE	FALSE
CD8EM_prpS6_IL18	FALSE	FALSE	FALSE	FALSE	FALSE	FALSE	FALSE
CD8EM_PD-L1_Unstim	FALSE	FALSE	FALSE	FALSE	FALSE	FALSE	FALSE
CD8EM_PD-L1_IL18	FALSE	FALSE	FALSE	FALSE	FALSE	FALSE	FALSE
CD8EM_CD44_Unstim	FALSE	FALSE	FALSE	FALSE	FALSE	FALSE	FALSE
CD8EM_CD44_IL246	FALSE	FALSE	FALSE	FALSE	FALSE	FALSE	FALSE
CD8EM_CD44_IL18	FALSE	FALSE	FALSE	FALSE	FALSE	FALSE	FALSE
CD8EM_pNFkB_Unstim	FALSE	FALSE	FALSE	FALSE	FALSE	FALSE	FALSE
CD8EM_pNFkB_IL246	FALSE	FALSE	FALSE	FALSE	FALSE	FALSE	FALSE
CD8EM_pNFkB_IL18	FALSE	FALSE	FALSE	FALSE	FALSE	FALSE	FALSE
CD8EM_pERK1-2_Unstim	FALSE	FALSE	FALSE	FALSE	FALSE	FALSE	FALSE
CD8EM_pERK1-2_IL246	FALSE	FALSE	FALSE	FALSE	FALSE	FALSE	FALSE
CD8EM_pERK1-2_IL18	FALSE	FALSE	FALSE	FALSE	FALSE	FALSE	FALSE
CD8EM_pSTAT6_Unstim	FALSE	FALSE	FALSE	FALSE	FALSE	FALSE	FALSE
CD8EM_pSTAT6_IL246	FALSE	FALSE	FALSE	FALSE	FALSE	FALSE	FALSE
CD8EM_pPLCg1_IL246	FALSE	FALSE	FALSE	FALSE	FALSE	FALSE	FALSE
CD8EM_pPLCg1_IL18	FALSE	FALSE	FALSE	FALSE	FALSE	FALSE	FALSE
CD8EM_CXCR4_Unstim	FALSE	FALSE	FALSE	FALSE	FALSE	FALSE	FALSE
CD8EM_CD62L_Unstim	FALSE	FALSE	FALSE	FALSE	FALSE	FALSE	FALSE
CD8EM_CD62L_IL246	FALSE	FALSE	FALSE	FALSE	FALSE	FALSE	FALSE
CD8EM_CD62L_IL18	FALSE	FALSE	FALSE	FALSE	FALSE	FALSE	FALSE
CD8EM_HK2_Unstim	FALSE	FALSE	FALSE	FALSE	FALSE	FALSE	FALSE
CD8EM_HK2_IL18	FALSE	FALSE	FALSE	FALSE	FALSE	FALSE	FALSE
CD8EM_CD63_Unstim	FALSE	FALSE	FALSE	FALSE	FALSE	FALSE	FALSE
CD8EM_CD63_IL246	FALSE	FALSE	FALSE	FALSE	FALSE	FALSE	FALSE
CD8EM_CD63_IL18	FALSE	FALSE	FALSE	FALSE	FALSE	FALSE	FALSE
CD8Naive_VDAC1_Unstim	FALSE	FALSE	FALSE	FALSE	FALSE	FALSE	FALSE
CD8Naive_VDAC1_IL18	FALSE	FALSE	FALSE	FALSE	FALSE	FALSE	FALSE
CD8Naive_GLUT1_IL18	FALSE	FALSE	FALSE	FALSE	FALSE	FALSE	FALSE
CD8Naive_CPT1a_Unstim	FALSE	FALSE	FALSE	FALSE	FALSE	FALSE	FALSE
CD8Naive_CPT1a_IL246	FALSE	FALSE	FALSE	FALSE	FALSE	FALSE	FALSE
CD8Naive_CPT1a_IL18	FALSE	FALSE	FALSE	FALSE	FALSE	FALSE	FALSE
CD8Naive_pCREB_Unstim	FALSE	FALSE	FALSE	FALSE	FALSE	FALSE	FALSE
CD8Naive_pCREB_IL246	FALSE	FALSE	FALSE	FALSE	FALSE	FALSE	FALSE
CD8Naive_pCREB_IL18	FALSE	FALSE	FALSE	FALSE	FALSE	FALSE	FALSE
CD8Naive_pSTAT5_IL246	FALSE	FALSE	FALSE	FALSE	FALSE	FALSE	FALSE
CD8Naive_pP38_Unstim	FALSE	FALSE	FALSE	FALSE	FALSE	FALSE	FALSE
CD8Naive_pSTAT1_Unstim	FALSE	FALSE	FALSE	FALSE	FALSE	FALSE	FALSE
CD8Naive_pSTAT1_IL246	FALSE	FALSE	FALSE	FALSE	FALSE	FALSE	FALSE
CD8Naive_prpS6_Unstim	FALSE	FALSE	FALSE	FALSE	FALSE	FALSE	FALSE
CD8Naive_prpS6_IL246	FALSE	FALSE	FALSE	FALSE	FALSE	FALSE	FALSE
CD8Naive_prpS6_IL18	FALSE	FALSE	FALSE	FALSE	FALSE	FALSE	FALSE
CD8Naive_PD-L1_Unstim	FALSE	FALSE	FALSE	FALSE	FALSE	FALSE	FALSE
CD8Naive_PD-L1_IL246	FALSE	FALSE	FALSE	FALSE	FALSE	FALSE	FALSE
CD8Naive_PD-L1_IL18	FALSE	FALSE	FALSE	FALSE	FALSE	FALSE	FALSE
CD8Naive_CD44_Unstim	FALSE	FALSE	FALSE	FALSE	FALSE	FALSE	FALSE
CD8Naive_CD44_IL246	FALSE	FALSE	FALSE	FALSE	FALSE	FALSE	FALSE
CD8Naive_CD44_IL18	FALSE	FALSE	FALSE	FALSE	FALSE	FALSE	FALSE
CD8Naive_pNFkB_Unstim	FALSE	FALSE	FALSE	FALSE	FALSE	FALSE	FALSE
CD8Naive_pNFkB_IL246	FALSE	FALSE	FALSE	FALSE	FALSE	FALSE	FALSE
CD8Naive_pNFkB_IL18	FALSE	FALSE	FALSE	FALSE	FALSE	FALSE	FALSE
CD8Naive_pERK1-2_Unstim	FALSE	FALSE	FALSE	FALSE	FALSE	FALSE	FALSE
CD8Naive_pERK1-2_IL246	FALSE	FALSE	FALSE	FALSE	FALSE	FALSE	FALSE
CD8Naive_pSTAT6_Unstim	FALSE	FALSE	FALSE	FALSE	FALSE	FALSE	FALSE
CD8Naive_pSTAT6_IL246	FALSE	FALSE	FALSE	FALSE	FALSE	FALSE	FALSE
CD8Naive_pPLCg1_Unstim	FALSE	FALSE	FALSE	FALSE	FALSE	FALSE	FALSE
CD8Naive_pPLCg1_IL246	FALSE	FALSE	FALSE	FALSE	FALSE	FALSE	FALSE
CD8Naive_pPLCg1_IL18	FALSE	FALSE	FALSE	FALSE	FALSE	FALSE	FALSE
CD8Naive_CXCR4_Unstim	FALSE	FALSE	FALSE	FALSE	FALSE	FALSE	FALSE
CD8Naive_CD62L_Unstim	FALSE	FALSE	FALSE	FALSE	FALSE	FALSE	FALSE
CD8Naive_HK2_Unstim	FALSE	FALSE	FALSE	FALSE	FALSE	FALSE	FALSE
CD8Naive_HK2_IL246	FALSE	FALSE	FALSE	FALSE	FALSE	FALSE	FALSE
CD8Naive_HK2_IL18	FALSE	FALSE	FALSE	FALSE	FALSE	FALSE	FALSE
CD8Naive_CD63_Unstim	FALSE	FALSE	FALSE	FALSE	FALSE	FALSE	FALSE
CD8Naive_CD63_IL246	FALSE	FALSE	FALSE	FALSE	FALSE	FALSE	FALSE
CD8Naive_CD63_IL18	FALSE	FALSE	FALSE	FALSE	FALSE	FALSE	FALSE
CD8Trm_VDAC1_Unstim	FALSE	FALSE	FALSE	FALSE	FALSE	FALSE	FALSE
CD8Trm_VDAC1_IL18	FALSE	FALSE	FALSE	FALSE	FALSE	FALSE	FALSE
CD8Trm_GLUT1_Unstim	FALSE	FALSE	FALSE	FALSE	FALSE	FALSE	FALSE
CD8Trm_GLUT1_IL18	FALSE	FALSE	FALSE	FALSE	FALSE	FALSE	FALSE
CD8Trm_CPT1a_Unstim	FALSE	FALSE	FALSE	FALSE	FALSE	FALSE	FALSE
CD8Trm_CPT1a_IL18	FALSE	FALSE	FALSE	FALSE	FALSE	FALSE	FALSE
CD8Trm_pCREB_Unstim	FALSE	FALSE	FALSE	FALSE	FALSE	FALSE	FALSE
CD8Trm_pCREB_IL246	FALSE	FALSE	FALSE	FALSE	FALSE	FALSE	FALSE
CD8Trm_pCREB_IL18	FALSE	FALSE	FALSE	FALSE	FALSE	FALSE	FALSE
CD8Trm_pSTAT5_Unstim	FALSE	FALSE	FALSE	FALSE	FALSE	FALSE	FALSE
CD8Trm_pSTAT5_IL246	FALSE	FALSE	FALSE	FALSE	FALSE	FALSE	FALSE
CD8Trm_pP38_Unstim	FALSE	FALSE	FALSE	FALSE	FALSE	FALSE	FALSE
CD8Trm_pP38_IL18	FALSE	FALSE	FALSE	FALSE	FALSE	FALSE	FALSE
CD8Trm_pSTAT1_Unstim	FALSE	FALSE	FALSE	FALSE	FALSE	FALSE	FALSE
CD8Trm_pSTAT3_Unstim	FALSE	FALSE	FALSE	FALSE	FALSE	FALSE	FALSE
CD8Trm_pSTAT3_IL246	FALSE	FALSE	FALSE	FALSE	FALSE	FALSE	FALSE
CD8Trm_prpS6_Unstim	FALSE	FALSE	FALSE	FALSE	FALSE	FALSE	FALSE
CD8Trm_prpS6_IL18	FALSE	FALSE	FALSE	FALSE	FALSE	FALSE	FALSE
CD8Trm_PD-L1_Unstim	FALSE	FALSE	FALSE	FALSE	FALSE	FALSE	FALSE
CD8Trm_PD-L1_IL246	FALSE	FALSE	FALSE	FALSE	FALSE	FALSE	FALSE
CD8Trm_PD-L1_IL18	FALSE	FALSE	FALSE	FALSE	FALSE	FALSE	FALSE
CD8Trm_CD44_Unstim	FALSE	FALSE	FALSE	FALSE	FALSE	FALSE	FALSE
CD8Trm_pNFkB_Unstim	FALSE	FALSE	FALSE	FALSE	FALSE	FALSE	FALSE
CD8Trm_pNFkB_IL246	FALSE	FALSE	FALSE	FALSE	FALSE	FALSE	FALSE
CD8Trm_pNFkB_IL18	FALSE	FALSE	FALSE	FALSE	FALSE	FALSE	FALSE
CD8Trm_pERK1-2_Unstim	FALSE	FALSE	FALSE	FALSE	FALSE	FALSE	FALSE
CD8Trm_pERK1-2_IL246	FALSE	FALSE	FALSE	FALSE	FALSE	FALSE	FALSE
CD8Trm_pSTAT6_Unstim	FALSE	FALSE	FALSE	FALSE	FALSE	FALSE	FALSE
CD8Trm_pSTAT6_IL246	FALSE	FALSE	FALSE	FALSE	FALSE	FALSE	FALSE
CD8Trm_pPLCg1_IL246	FALSE	FALSE	FALSE	FALSE	FALSE	FALSE	FALSE
CD8Trm_pPLCg1_IL18	FALSE	FALSE	FALSE	FALSE	FALSE	FALSE	FALSE
CD8Trm_CD62L_IL246	FALSE	FALSE	FALSE	FALSE	FALSE	FALSE	FALSE
CD8Trm_CD62L_IL18	FALSE	FALSE	FALSE	FALSE	FALSE	FALSE	FALSE
CD8Trm_HK2_Unstim	FALSE	FALSE	FALSE	FALSE	FALSE	FALSE	FALSE
CD8Trm_HK2_IL18	FALSE	FALSE	FALSE	FALSE	FALSE	FALSE	FALSE
CD8Trm_CD63_Unstim	FALSE	FALSE	FALSE	FALSE	FALSE	FALSE	FALSE
CD8Trm_CD63_IL246	FALSE	FALSE	FALSE	FALSE	FALSE	FALSE	FALSE
CD8Trm_CD63_IL18	FALSE	FALSE	FALSE	FALSE	FALSE	FALSE	FALSE
Ki67CD8Tcell_VDAC1_Unstim	FALSE	FALSE	FALSE	FALSE	FALSE	FALSE	FALSE
Ki67CD8Tcell_VDAC1_IL18	FALSE	FALSE	FALSE	FALSE	FALSE	FALSE	FALSE
Ki67CD8Tcell_GLUT1_Unstim	FALSE	FALSE	FALSE	FALSE	FALSE	FALSE	FALSE
Ki67CD8Tcell_GLUT1_IL246	FALSE	FALSE	FALSE	FALSE	FALSE	FALSE	FALSE
Ki67CD8Tcell_CPT1a_Unstim	FALSE	FALSE	FALSE	FALSE	FALSE	FALSE	FALSE
Ki67CD8Tcell_CPT1a_IL246	FALSE	FALSE	FALSE	FALSE	FALSE	FALSE	FALSE
Ki67CD8Tcell_CPT1a_IL18	FALSE	FALSE	FALSE	FALSE	FALSE	FALSE	FALSE
Ki67CD8Tcell_pCREB_Unstim	FALSE	FALSE	FALSE	FALSE	FALSE	FALSE	FALSE
Ki67CD8Tcell_pCREB_IL18	FALSE	FALSE	FALSE	FALSE	FALSE	FALSE	FALSE
Ki67CD8Tcell_pSTAT5_Unstim	FALSE	FALSE	FALSE	FALSE	FALSE	FALSE	FALSE
Ki67CD8Tcell_pSTAT5_IL246	FALSE	FALSE	FALSE	FALSE	FALSE	FALSE	FALSE
Ki67CD8Tcell_pP38_Unstim	FALSE	FALSE	FALSE	FALSE	FALSE	FALSE	FALSE
Ki67CD8Tcell_pP38_IL18	FALSE	FALSE	FALSE	FALSE	FALSE	FALSE	FALSE
Ki67CD8Tcell_pSTAT1_Unstim	FALSE	FALSE	FALSE	FALSE	FALSE	FALSE	FALSE
Ki67CD8Tcell_pSTAT3_Unstim	FALSE	FALSE	FALSE	FALSE	FALSE	FALSE	FALSE
Ki67CD8Tcell_pSTAT3_IL246	FALSE	FALSE	FALSE	FALSE	FALSE	FALSE	FALSE
Ki67CD8Tcell_prpS6_Unstim	FALSE	FALSE	FALSE	FALSE	FALSE	FALSE	FALSE
Ki67CD8Tcell_prpS6_IL246	FALSE	FALSE	FALSE	FALSE	FALSE	FALSE	FALSE
Ki67CD8Tcell_prpS6_IL18	FALSE	FALSE	FALSE	FALSE	FALSE	FALSE	FALSE
Ki67CD8Tcell_PD-L1_Unstim	FALSE	FALSE	FALSE	FALSE	FALSE	FALSE	FALSE
Ki67CD8Tcell_PD-L1_IL246	FALSE	FALSE	FALSE	FALSE	FALSE	FALSE	FALSE
Ki67CD8Tcell_PD-L1_IL18	FALSE	FALSE	FALSE	FALSE	FALSE	FALSE	FALSE
Ki67CD8Tcell_CD44_Unstim	FALSE	FALSE	FALSE	FALSE	FALSE	FALSE	FALSE
Ki67CD8Tcell_CD44_IL246	FALSE	FALSE	FALSE	FALSE	FALSE	FALSE	FALSE
Ki67CD8Tcell_pNFkB_Unstim	FALSE	FALSE	FALSE	FALSE	FALSE	FALSE	FALSE
Ki67CD8Tcell_pNFkB_IL246	FALSE	FALSE	FALSE	FALSE	FALSE	FALSE	FALSE
Ki67CD8Tcell_pNFkB_IL18	FALSE	FALSE	FALSE	FALSE	FALSE	FALSE	FALSE
Ki67CD8Tcell_pERK1-2_Unstim	FALSE	FALSE	FALSE	FALSE	FALSE	FALSE	FALSE
Ki67CD8Tcell_pERK1-2_IL246	FALSE	FALSE	FALSE	FALSE	FALSE	FALSE	FALSE
Ki67CD8Tcell_pERK1-2_IL18	FALSE	FALSE	FALSE	FALSE	FALSE	FALSE	FALSE
Ki67CD8Tcell_pSTAT6_Unstim	FALSE	FALSE	FALSE	FALSE	FALSE	FALSE	FALSE
Ki67CD8Tcell_pSTAT6_IL246	FALSE	FALSE	FALSE	FALSE	FALSE	FALSE	FALSE
Ki67CD8Tcell_pPLCg1_Unstim	FALSE	FALSE	FALSE	FALSE	FALSE	FALSE	FALSE
Ki67CD8Tcell_pPLCg1_IL246	FALSE	FALSE	FALSE	FALSE	FALSE	FALSE	FALSE
Ki67CD8Tcell_pPLCg1_IL18	FALSE	FALSE	FALSE	FALSE	FALSE	FALSE	FALSE
Ki67CD8Tcell_CXCR4_Unstim	FALSE	FALSE	FALSE	FALSE	FALSE	FALSE	FALSE
Ki67CD8Tcell_CD62L_IL246	FALSE	FALSE	FALSE	FALSE	FALSE	FALSE	FALSE
Ki67CD8Tcell_CD62L_IL18	FALSE	FALSE	FALSE	FALSE	FALSE	FALSE	FALSE
Ki67CD8Tcell_HK2_Unstim	FALSE	FALSE	FALSE	FALSE	FALSE	FALSE	FALSE
Ki67CD8Tcell_CD63_Unstim	FALSE	FALSE	FALSE	FALSE	FALSE	FALSE	FALSE
Ki67CD8Tcell_CD63_IL246	FALSE	FALSE	FALSE	FALSE	FALSE	FALSE	FALSE
Ki67CD8Tcell_CD63_IL18	FALSE	FALSE	FALSE	FALSE	FALSE	FALSE	FALSE
MAIT_VDAC1_Unstim	FALSE	FALSE	FALSE	FALSE	FALSE	FALSE	FALSE
MAIT_VDAC1_IL246	FALSE	FALSE	FALSE	FALSE	FALSE	FALSE	FALSE
MAIT_VDAC1_IL18	FALSE	FALSE	FALSE	FALSE	FALSE	FALSE	FALSE
MAIT_GLUT1_Unstim	FALSE	FALSE	FALSE	FALSE	FALSE	FALSE	FALSE
MAIT_GLUT1_IL18	FALSE	FALSE	FALSE	FALSE	FALSE	FALSE	FALSE
MAIT_CPT1a_Unstim	FALSE	FALSE	FALSE	FALSE	FALSE	FALSE	FALSE
MAIT_CPT1a_IL18	FALSE	FALSE	FALSE	FALSE	FALSE	FALSE	FALSE
MAIT_pCREB_Unstim	FALSE	FALSE	FALSE	FALSE	FALSE	FALSE	FALSE
MAIT_pCREB_IL246	FALSE	FALSE	FALSE	FALSE	FALSE	FALSE	FALSE
MAIT_pCREB_IL18	FALSE	FALSE	FALSE	FALSE	FALSE	FALSE	FALSE
MAIT_pSTAT5_Unstim	FALSE	FALSE	FALSE	FALSE	FALSE	FALSE	FALSE
MAIT_pSTAT5_IL246	FALSE	FALSE	FALSE	FALSE	FALSE	FALSE	FALSE
MAIT_pP38_Unstim	FALSE	FALSE	FALSE	FALSE	FALSE	FALSE	FALSE
MAIT_pSTAT1_Unstim	FALSE	FALSE	FALSE	FALSE	FALSE	FALSE	FALSE
MAIT_pSTAT3_Unstim	FALSE	FALSE	FALSE	FALSE	FALSE	FALSE	FALSE
MAIT_pSTAT3_IL246	FALSE	FALSE	FALSE	FALSE	FALSE	FALSE	FALSE
MAIT_prpS6_Unstim	FALSE	FALSE	FALSE	FALSE	FALSE	FALSE	FALSE
MAIT_prpS6_IL246	FALSE	FALSE	FALSE	FALSE	FALSE	FALSE	FALSE
MAIT_prpS6_IL18	FALSE	FALSE	FALSE	FALSE	FALSE	FALSE	FALSE
MAIT_PD-L1_Unstim	FALSE	FALSE	FALSE	FALSE	FALSE	FALSE	FALSE
MAIT_PD-L1_IL246	FALSE	FALSE	FALSE	FALSE	FALSE	FALSE	FALSE
MAIT_PD-L1_IL18	FALSE	FALSE	FALSE	FALSE	FALSE	FALSE	FALSE
MAIT_CD44_IL246	FALSE	FALSE	FALSE	FALSE	FALSE	FALSE	FALSE
MAIT_pNFkB_Unstim	FALSE	FALSE	FALSE	FALSE	FALSE	FALSE	FALSE
MAIT_pNFkB_IL246	FALSE	FALSE	FALSE	FALSE	FALSE	FALSE	FALSE
MAIT_pNFkB_IL18	FALSE	FALSE	FALSE	FALSE	FALSE	FALSE	FALSE
MAIT_pERK1-2_Unstim	FALSE	FALSE	FALSE	FALSE	FALSE	FALSE	FALSE
MAIT_pERK1-2_IL246	FALSE	FALSE	FALSE	FALSE	FALSE	FALSE	FALSE
MAIT_pERK1-2_IL18	FALSE	FALSE	FALSE	FALSE	FALSE	FALSE	FALSE
MAIT_pSTAT6_Unstim	FALSE	FALSE	FALSE	FALSE	FALSE	FALSE	FALSE
MAIT_pSTAT6_IL246	FALSE	FALSE	FALSE	FALSE	FALSE	FALSE	FALSE
MAIT_pPLCg1_IL246	FALSE	FALSE	FALSE	FALSE	FALSE	FALSE	FALSE
MAIT_pPLCg1_IL18	FALSE	FALSE	FALSE	FALSE	FALSE	FALSE	FALSE
MAIT_CXCR4_IL246	FALSE	FALSE	FALSE	FALSE	FALSE	FALSE	FALSE
MAIT_CD62L_Unstim	FALSE	FALSE	FALSE	FALSE	FALSE	FALSE	FALSE
MAIT_CD62L_IL246	FALSE	FALSE	FALSE	FALSE	FALSE	FALSE	FALSE
MAIT_CD62L_IL18	FALSE	FALSE	FALSE	FALSE	FALSE	FALSE	FALSE
MAIT_HK2_IL246	FALSE	FALSE	FALSE	FALSE	FALSE	FALSE	FALSE
MAIT_HK2_IL18	FALSE	FALSE	FALSE	FALSE	FALSE	FALSE	FALSE
MAIT_CD63_Unstim	FALSE	FALSE	FALSE	FALSE	FALSE	FALSE	FALSE
MAIT_CD63_IL246	FALSE	FALSE	FALSE	FALSE	FALSE	FALSE	FALSE
MAIT_CD63_IL18	FALSE	FALSE	FALSE	FALSE	FALSE	FALSE	FALSE
NKTlike_VDAC1_Unstim	FALSE	FALSE	FALSE	FALSE	FALSE	FALSE	FALSE
NKTlike_VDAC1_LPS	FALSE	FALSE	FALSE	FALSE	FALSE	FALSE	FALSE
NKTlike_VDAC1_IL18	FALSE	FALSE	FALSE	FALSE	FALSE	FALSE	FALSE
NKTlike_GLUT1_Unstim	FALSE	FALSE	FALSE	FALSE	FALSE	FALSE	FALSE
NKTlike_GLUT1_LPS	FALSE	FALSE	FALSE	FALSE	FALSE	FALSE	FALSE
NKTlike_GLUT1_IL246	FALSE	FALSE	FALSE	FALSE	FALSE	FALSE	FALSE
NKTlike_GLUT1_IL18	FALSE	FALSE	FALSE	FALSE	FALSE	FALSE	FALSE
NKTlike_CPT1a_Unstim	FALSE	FALSE	FALSE	FALSE	FALSE	FALSE	FALSE
NKTlike_CPT1a_LPS	FALSE	FALSE	FALSE	FALSE	FALSE	FALSE	FALSE
NKTlike_CPT1a_IL246	FALSE	FALSE	FALSE	FALSE	FALSE	FALSE	FALSE
NKTlike_CPT1a_IL18	FALSE	FALSE	FALSE	FALSE	FALSE	FALSE	FALSE
NKTlike_pCREB_Unstim	FALSE	FALSE	FALSE	FALSE	FALSE	FALSE	FALSE
NKTlike_pCREB_LPS	FALSE	FALSE	FALSE	FALSE	FALSE	FALSE	FALSE
NKTlike_pCREB_IL246	FALSE	FALSE	FALSE	FALSE	FALSE	FALSE	FALSE
[truncated: 192 more rows]
